# Supplementary material for: 6,6′-Dimethyl-2,2′-[1,3-diazinane-1,3-diyl­bis(methyl­ene)]diphenol
Source: Acta Crystallogr Sect E Struct Rep Online. 2012 Feb 17;68(Pt 3):o698–9. doi: 10.1107/S1600536812005284 (PMC3295478; doi:10.1107/S1600536812005284)
Supplement: Supplementary file 1 [file e-68-0o698-sup1.cif]

##############################################################################
#                                                                            #
# This CIF contains the data in a paper accepted for publication in          #
# Acta Crystallographica Section E. It conforms to the requirements of       #
# Notes for Authors for Acta Crystallographica Section E, and has been       #
# peer reviewed under the auspices of the IUCr Commission on Journals.       #
#                                                                            #
# Full details of the Crystallographic Information File format               #
# are given in the paper "The Crystallographic Information File (CIF):       #
# a New Standard Archive File for Crystallography" by S. R. Hall, F. H.      #
# Allen and I. D. Brown [Acta Cryst. (1991), A47, 655-685].                  #
#                                                                            #
# The current version of the core CIF dictionary is obtainable from          #
# ftp://ftp.iucr.org/pub/cif_core.dic.                                       #
#                                                                            #
# Software is freely available for graphical display of the structure(s)     #
# in this CIF. For information consult the CIF software page                 #
# http://www.iucr.org/resources/cif/software.                                #
#                                                                            #
# This file may be used for bona fide research purposes within the           #
# scientific community so long as proper attribution is given to the journal # 
# article from which it was obtained.                                        #
#                                                                            #
##############################################################################
data_global
_audit_creation_method     'Jana2006 Version : 12/07/2011'
_journal_date_recd_electronic     2012-01-10
_journal_date_accepted     2012-02-06
_journal_name_full     'Acta Crystallographica, Section E'
_journal_year     2012
_journal_volume     68
_journal_issue      3
_journal_page_first     o698
_journal_page_last     o699
_journal_paper_category     QO
_journal_paper_doi     10.1107/S1600536812005284
_journal_coeditor_code     NK2137
_publ_contact_author_name     'Augusto Rivera'
_publ_contact_author_address
;
Departamento de Qu\'imica, Universidad Nacional de Colombia,
Ciudad Universitaria, Bogot\'a, Colombia
;
_publ_contact_author_email     'ariverau@unal.edu.co'
_publ_contact_author_fax     '57-1-3165220'
_publ_contact_author_phone     '57-1-3165000'
_publ_section_title
;
6,6'-Dimethyl-2,2'-[1,3-diazinane-1,3-diylbis(methylene)]diphenol
;
loop_
    _publ_author_name
    _publ_author_footnote
    _publ_author_address
    'Rivera, Augusto' .
;
Departamento de Qu\'imica, Universidad Nacional de Colombia,
Ciudad Universitaria, Bogot\'a, Colombia
;
    'Gonz\'alez, Derly Marcela' .
;
Departamento de Qu\'imica, Universidad Nacional de Colombia,
Ciudad Universitaria, Bogot\'a, Colombia
;
    'R\'ios-Motta, Jaime' .
;
Departamento de Qu\'imica, Universidad Nacional de Colombia,
Ciudad Universitaria, Bogot\'a, Colombia
;
    'Fejfarov\'a, Karla' .
;
Institute of Physics ASCR, v.v.i.,
Na Slovance 2
182 21 Prague 8
Czech Republic
;
    'Du\<sek, Michal' .
;
Institute of Physics ASCR, v.v.i.,
Na Slovance 2
182 21 Prague 8
Czech Republic
;
data_I
_chemical_name_systematic
;
6,6'-Dimethyl-2,2'-[1,3-diazinane-1,3-diylbis(methylene)]diphenol
;
_chemical_name_common     ?
_chemical_formula_moiety     'C20 H26 N2 O2'
_chemical_formula_sum     'C20 H26 N2 O2'
_chemical_formula_structural     ?
_chemical_formula_analytical     ?
_chemical_formula_iupac     'C20 H26 N2 O2'
_chemical_formula_weight     326.4
_chemical_melting_point     ?
_symmetry_cell_setting     monoclinic
_symmetry_space_group_name_H-M     'C 2/c'
_symmetry_space_group_name_Hall     '-C 2yc'
loop_
    _symmetry_equiv_pos_site_id
    _symmetry_equiv_pos_as_xyz
    1 x,y,z
    2 -x,y,-z+1/2
    3 -x,-y,-z
    4 x,-y,z+1/2
    5 x+1/2,y+1/2,z
    6 -x+1/2,y+1/2,-z+1/2
    7 -x+1/2,-y+1/2,-z
    8 x+1/2,-y+1/2,z+1/2
_cell_length_a     31.2788(5)
_cell_length_b     9.72150(10)
_cell_length_c     12.4508(2)
_cell_angle_alpha     90
_cell_angle_beta     107.936(2)
_cell_angle_gamma     90
_cell_volume     3602.00(10)
_cell_formula_units_Z     8
_cell_measurement_reflns_used     10886
_cell_measurement_theta_min     2.97
_cell_measurement_theta_max     67.03
_cell_measurement_temperature     120
_cell_special_details     ?
_exptl_crystal_description     prism
_exptl_crystal_colour     colourless
_exptl_crystal_size_max     0.3
_exptl_crystal_size_mid     0.136
_exptl_crystal_size_min     0.072
_exptl_crystal_size_rad     ?
_exptl_crystal_density_diffrn     1.2035
_exptl_crystal_density_meas     ?
_exptl_crystal_density_method     'not measured'
_exptl_crystal_F_000     1408
_exptl_absorpt_coefficient_mu     0.615
_exptl_absorpt_correction_type     multi-scan
_exptl_absorpt_process_details
;
(CrysAlis PRO; Agilent, 2010)
;
_exptl_absorpt_correction_T_min     0.615
_exptl_absorpt_correction_T_max     1
_exptl_special_details
;
CrysAlis PRO (Agilent Technologies, 2010)
Empirical absorption correction using spherical harmonics,
implemented in SCALE3 ABSPACK scaling algorithm.
;
_diffrn_ambient_temperature     120
_diffrn_radiation_type     'Cu K\a'
_diffrn_radiation_wavelength     1.5418
_diffrn_radiation_source     'Enhance Ultra (Cu) X-ray Source'
_diffrn_radiation_monochromator     'mirror'
_diffrn_measurement_device_type
      'Agilent Xcalibur diffractometer with an Atlas (Gemini ultra Cu) detector'
_diffrn_measurement_device     'four-cycle diffractometer'
_diffrn_measurement_method     'Rotation method data acquisition using \w'
_diffrn_detector_area_resol_mean     10.3784
_diffrn_reflns_number     20724
_diffrn_reflns_av_R_equivalents     0.0314
_diffrn_reflns_av_sigmaI/netI     0.0173
_diffrn_reflns_theta_min     2.97
_diffrn_reflns_theta_max     67.14
_diffrn_reflns_theta_full     67.14
_diffrn_measured_fraction_theta_max     0.99
_diffrn_measured_fraction_theta_full     0.99
_diffrn_reflns_limit_h_min     -36
_diffrn_reflns_limit_h_max     37
_diffrn_reflns_limit_k_min     -11
_diffrn_reflns_limit_k_max     11
_diffrn_reflns_limit_l_min     -14
_diffrn_reflns_limit_l_max     13
_diffrn_reflns_reduction_process
;
Integration of the CCD images was done by program CrysAlisPro
(Agilent Technologies, 2010). The same program was used for indexing of the
crystal shape and absorption correction.
;
_diffrn_standards_number     0
_diffrn_standards_interval_count     ?
_diffrn_standards_interval_time     ?
_diffrn_standards_decay_%     .
loop_
    _diffrn_standard_refln_index_h
    _diffrn_standard_refln_index_k
    _diffrn_standard_refln_index_l
    ? ? ?
_refine_special_details
;
The refinement was carried out against all reflections. The conventional
<i>R</i>-factor is always based on <i>F</i>. The goodness of fit as well as
the weighted <i>R</i>-factor are based on <i>F</i> and <i>F</i>^2^ for
refinement carried out on <i>F</i> and <i>F</i>^2^, respectively. The
threshold expression is used only for calculating <i>R</i>-factors <i>etc</i>.
and it is not relevant to the choice of reflections for refinement.
The program used for refinement, Jana2006, uses the weighting scheme based on
the experimental expectations, see _refine_ls_weighting_details, that does not
force <i>S</i> to be one. Therefore the values of <i>S</i> are usually larger
than the ones from the <i>SHELX</i> program.
;
_reflns_number_total     3210
_reflns_number_gt     2750
_reflns_threshold_expression     I>3\s(I)
_refine_ls_structure_factor_coef     Fsqd
_refine_ls_R_factor_all     0.0400
_refine_ls_R_factor_gt     0.0338
_refine_ls_wR_factor_gt     0.0951
_refine_ls_wR_factor_ref     0.1000
_refine_ls_goodness_of_fit_ref     1.61
_refine_ls_restrained_S_all     ?
_refine_ls_number_reflns     3210
_refine_ls_number_parameters     224
_refine_ls_number_restraints     0
_refine_ls_number_constraints     98
_refine_ls_hydrogen_treatment     mixed
_refine_ls_weighting_scheme     sigma
_refine_ls_weighting_details     'w=1/(\s^2^(I)+0.0016I^2^)'
_refine_ls_shift/su_max     0.0025
_refine_ls_shift/su_mean     0.0004
_refine_diff_density_max     0.15
_refine_diff_density_min     -0.14
_refine_ls_extinction_method
                     'B--C type 1 Lorentzian isotropic (Becker & Coppens, 1974)'
_refine_ls_extinction_coef       9E2(3)
_refine_ls_abs_structure_details     ?
_refine_ls_abs_structure_Flack     ?
_refine_ls_abs_structure_Rogers     ?
loop_
    _atom_type_symbol
    _atom_type_scat_dispersion_real
    _atom_type_scat_dispersion_imag
    _atom_type_scat_source
    C 0.0181 0.0091 'International Tables Vol C tables 4.2.6.8 and 6.1.1.1'
    H 0.0000 0.0000 'International Tables Vol C tables 4.2.6.8 and 6.1.1.1'
    N 0.0311 0.0180 'International Tables Vol C tables 4.2.6.8 and 6.1.1.1'
    O 0.0492 0.0322 'International Tables Vol C tables 4.2.6.8 and 6.1.1.1'
_computing_data_collection     'CrysAlis PRO (Agilent, 2010)'
_computing_cell_refinement     'CrysAlis PRO (Agilent, 2010)'
_computing_data_reduction     'CrysAlis PRO (Agilent, 2010)'
_computing_structure_solution     'SIR2002 (Burla <i>et al.</i>, 2003)'
_computing_structure_refinement
                                 'JANA2006 (Pet\<r\'i\<cek <i>et al.</i>, 2006)'
_computing_molecular_graphics     'DIAMOND (Brandenburg & Putz, 2005)'
_computing_publication_material
                                 'JANA2006 (Pet\<r\'i\<cek <i>et al.</i>, 2006)'
loop_
    _atom_site_type_symbol
    _atom_site_label
    _atom_site_fract_x
    _atom_site_fract_y
    _atom_site_fract_z
    _atom_site_U_iso_or_equiv
    _atom_site_adp_type
    _atom_site_calc_flag
    _atom_site_refinement_flags
    _atom_site_occupancy
    _atom_site_symmetry_multiplicity
    _atom_site_disorder_assembly
    _atom_site_disorder_group
    O O1 0.06464(3) 0.07051(9) 0.66310(8) 0.0302(3) Uani d . 1 8 . .
    O O2 0.22184(3) -0.05521(9) 0.85547(8) 0.0307(3) Uani d . 1 8 . .
    N N1 0.09336(3) -0.12594(9) 0.55120(8) 0.0253(3) Uani d . 1 8 . .
    N N2 0.17352(3) -0.14744(9) 0.63781(8) 0.0243(3) Uani d . 1 8 . .
    C C1 0.13773(4) -0.09468(12) 0.54144(10) 0.0246(4) Uani d . 1 8 . .
    C C2 0.08708(4) -0.27558(12) 0.55476(12) 0.0312(4) Uani d . 1 8 . .
    C C3 0.12437(4) -0.33754(12) 0.65145(12) 0.0325(4) Uani d . 1 8 . .
    C C4 0.17000(4) -0.29827(12) 0.64228(11) 0.0287(4) Uani d . 1 8 . .
    C C5 0.05832(4) -0.06437(12) 0.45500(11) 0.0277(4) Uani d . 1 8 . .
    C C6 0.05613(4) 0.08973(12) 0.46498(10) 0.0251(4) Uani d . 1 8 . .
    C C7 0.05753(4) 0.14970(12) 0.56815(10) 0.0247(4) Uani d . 1 8 . .
    C C8 0.05113(4) 0.29077(12) 0.57775(11) 0.0285(4) Uani d . 1 8 . .
    C C9 0.04476(4) 0.37139(13) 0.48171(12) 0.0329(4) Uani d . 1 8 . .
    C C10 0.04482(4) 0.31518(13) 0.37985(12) 0.0347(4) Uani d . 1 8 . .
    C C11 0.05025(4) 0.17415(13) 0.37139(11) 0.0307(4) Uani d . 1 8 . .
    C C12 0.05171(5) 0.35190(14) 0.68853(13) 0.0404(5) Uani d . 1 8 . .
    C C13 0.21697(4) -0.10533(12) 0.62478(10) 0.0274(4) Uani d . 1 8 . .
    C C14 0.25656(4) -0.14837(11) 0.72318(10) 0.0244(4) Uani d . 1 8 . .
    C C15 0.25775(4) -0.11617(11) 0.83352(10) 0.0239(4) Uani d . 1 8 . .
    C C16 0.29572(4) -0.14483(11) 0.92540(10) 0.0254(4) Uani d . 1 8 . .
    C C17 0.33194(4) -0.20947(11) 0.90430(11) 0.0272(4) Uani d . 1 8 . .
    C C18 0.33074(4) -0.24696(13) 0.79600(11) 0.0291(4) Uani d . 1 8 . .
    C C19 0.29302(4) -0.21597(12) 0.70615(11) 0.0278(4) Uani d . 1 8 . .
    C C20 0.29665(5) -0.10650(14) 1.04259(11) 0.0353(5) Uani d . 1 8 . .
    H H1a 0.140383 -0.134347 0.473167 0.0295 Uiso calc R 1 8 . .
    H H1b 0.14095 0.003083 0.536267 0.0295 Uiso calc R 1 8 . .
    H H2a 0.087705 -0.315591 0.484768 0.0374 Uiso calc R 1 8 . .
    H H2b 0.058548 -0.294608 0.565453 0.0374 Uiso calc R 1 8 . .
    H H3a 0.121489 -0.435894 0.64972 0.039 Uiso calc R 1 8 . .
    H H3b 0.121758 -0.30502 0.72196 0.039 Uiso calc R 1 8 . .
    H H4a 0.193116 -0.33274 0.70673 0.0345 Uiso calc R 1 8 . .
    H H4b 0.173643 -0.337606 0.574906 0.0345 Uiso calc R 1 8 . .
    H H5a 0.029635 -0.103489 0.45048 0.0332 Uiso calc R 1 8 . .
    H H5b 0.064148 -0.087548 0.385863 0.0332 Uiso calc R 1 8 . .
    H H9 0.040193 0.468584 0.48637 0.0395 Uiso calc R 1 8 . .
    H H10 0.04114 0.37325 0.315261 0.0416 Uiso calc R 1 8 . .
    H H11 0.049941 0.134735 0.30046 0.0368 Uiso calc R 1 8 . .
    H H12a 0.033234 0.297621 0.721132 0.0605 Uiso calc R 1 8 . .
    H H12b 0.081968 0.353116 0.73863 0.0605 Uiso calc R 1 8 . .
    H H12c 0.040286 0.44419 0.676862 0.0605 Uiso calc R 1 8 . .
    H H13a 0.217355 -0.007301 0.6158 0.0329 Uiso calc R 1 8 . .
    H H13b 0.219925 -0.143722 0.556384 0.0329 Uiso calc R 1 8 . .
    H H17 0.358424 -0.228617 0.966195 0.0327 Uiso calc R 1 8 . .
    H H18 0.355763 -0.293886 0.783351 0.0349 Uiso calc R 1 8 . .
    H H19 0.292099 -0.241654 0.631023 0.0334 Uiso calc R 1 8 . .
    H H20a 0.272699 -0.152761 1.060976 0.053 Uiso calc R 1 8 . .
    H H20b 0.324928 -0.133316 1.095101 0.053 Uiso calc R 1 8 . .
    H H20c 0.29292 -0.008831 1.046816 0.053 Uiso calc R 1 8 . .
    H H1 0.0756(5) -0.0090(18) 0.6433(14) 0.0454 Uiso d T 1 8 . .
    H H2 0.1987(6) -0.0618(17) 0.7916(16) 0.0461 Uiso d T 1 8 . .
loop_
    _atom_site_aniso_label
    _atom_site_aniso_U_11
    _atom_site_aniso_U_22
    _atom_site_aniso_U_33
    _atom_site_aniso_U_12
    _atom_site_aniso_U_13
    _atom_site_aniso_U_23
    _atom_site_aniso_type_symbol
    O1 0.0322(5) 0.0307(5) 0.0310(5) -0.0004(3) 0.0144(4) 0.0017(3) O
    O2 0.0253(4) 0.0363(5) 0.0309(5) 0.0075(3) 0.0093(4) -0.0010(4) O
    N1 0.0202(5) 0.0235(5) 0.0300(6) -0.0009(4) 0.0046(4) 0.0006(4) N
    N2 0.0197(5) 0.0255(5) 0.0262(5) 0.0013(3) 0.0051(4) 0.0026(4) N
    C1 0.0215(6) 0.0258(6) 0.0251(6) 0.0006(4) 0.0051(5) 0.0010(4) C
    C2 0.0264(6) 0.0243(6) 0.0404(7) -0.0037(4) 0.0068(5) -0.0013(5) C
    C3 0.0314(7) 0.0241(6) 0.0399(8) -0.0020(5) 0.0080(5) 0.0042(5) C
    C4 0.0288(6) 0.0253(6) 0.0298(7) 0.0035(4) 0.0057(5) 0.0017(5) C
    C5 0.0206(6) 0.0274(6) 0.0314(7) -0.0003(4) 0.0025(5) -0.0023(5) C
    C6 0.0145(5) 0.0290(6) 0.0287(6) -0.0006(4) 0.0022(4) -0.0007(5) C
    C7 0.0157(5) 0.0287(6) 0.0295(7) -0.0018(4) 0.0066(5) 0.0017(5) C
    C8 0.0178(6) 0.0294(6) 0.0386(7) -0.0017(4) 0.0089(5) -0.0040(5) C
    C9 0.0226(6) 0.0255(6) 0.0467(8) 0.0003(4) 0.0048(5) 0.0013(5) C
    C10 0.0296(7) 0.0341(7) 0.0348(7) 0.0005(5) 0.0017(5) 0.0087(5) C
    C11 0.0252(6) 0.0355(7) 0.0268(7) 0.0007(5) 0.0016(5) 0.0012(5) C
    C12 0.0392(8) 0.0369(7) 0.0498(9) 0.0007(5) 0.0210(6) -0.0090(6) C
    C13 0.0225(6) 0.0332(6) 0.0265(6) 0.0010(5) 0.0075(5) 0.0032(5) C
    C14 0.0204(6) 0.0258(6) 0.0267(6) -0.0002(4) 0.0068(5) 0.0021(4) C
    C15 0.0221(6) 0.0217(5) 0.0291(6) 0.0008(4) 0.0097(5) 0.0010(4) C
    C16 0.0251(6) 0.0226(6) 0.0278(6) -0.0018(4) 0.0070(5) 0.0010(4) C
    C17 0.0222(6) 0.0265(6) 0.0300(7) 0.0002(4) 0.0037(5) 0.0030(5) C
    C18 0.0222(6) 0.0304(6) 0.0350(7) 0.0038(5) 0.0093(5) 0.0003(5) C
    C19 0.0257(6) 0.0306(6) 0.0285(7) 0.0009(4) 0.0101(5) -0.0006(5) C
    C20 0.0334(7) 0.0427(7) 0.0278(7) 0.0019(5) 0.0061(5) -0.0009(5) C
loop_
    _geom_bond_atom_site_label_1
    _geom_bond_atom_site_label_2
    _geom_bond_site_symmetry_1
    _geom_bond_site_symmetry_2
    _geom_bond_distance
    _geom_bond_publ_flag
    O1 C7 . . 1.3704(15) no
    O1 H1 . . 0.910(18) no
    O2 C15 . . 1.3701(16) no
    O2 H2 . . 0.898(16) no
    N1 C1 . . 1.4619(16) no
    N1 C2 . . 1.4703(15) n
    N1 C5 . . 1.4784(14) ?
    N2 C1 . . 1.4591(13) no
    N2 C4 . . 1.4727(15) ?
    N2 C13 . . 1.4753(16) ?
    C1 H1a . . 0.96 ?
    C1 H1b . . 0.96 ?
    C2 C3 . . 1.5191(16) ?
    C2 H2a . . 0.96 ?
    C2 H2b . . 0.96 ?
    C3 C4 . . 1.515(2) ?
    C3 H3a . . 0.96 ?
    C3 H3b . . 0.96 ?
    C4 H4a . . 0.96 ?
    C4 H4b . . 0.96 ?
    C5 C6 . . 1.5066(16) ?
    C5 H5a . . 0.96 ?
    C5 H5b . . 0.96 ?
    C6 C7 . . 1.3990(18) ?
    C6 C11 . . 1.3903(18) ?
    C7 C8 . . 1.3964(16) ?
    C8 C9 . . 1.3918(19) ?
    C8 C12 . . 1.497(2) ?
    C9 C10 . . 1.382(2) ?
    C9 H9 . . 0.96 ?
    C10 C11 . . 1.3895(18) ?
    C10 H10 . . 0.96 ?
    C11 H11 . . 0.96 ?
    C12 H12a . . 0.96 ?
    C12 H12b . . 0.96 ?
    C12 H12c . . 0.96 ?
    C13 C14 . . 1.5084(14) ?
    C13 H13a . . 0.96 ?
    C13 H13b . . 0.96 ?
    C14 C15 . . 1.3983(18) ?
    C14 C19 . . 1.3879(18) ?
    C15 C16 . . 1.4000(14) ?
    C16 C17 . . 1.3894(18) ?
    C16 C20 . . 1.4976(19) ?
    C17 C18 . . 1.3861(19) ?
    C17 H17 . . 0.96 ?
    C18 C19 . . 1.3861(15) ?
    C18 H18 . . 0.96 ?
    C19 H19 . . 0.96 ?
    C20 H20a . . 0.96 ?
    C20 H20b . . 0.96 ?
    C20 H20c . . 0.96 ?
loop_
    _geom_angle_atom_site_label_1
    _geom_angle_atom_site_label_2
    _geom_angle_atom_site_label_3
    _geom_angle_site_symmetry_1
    _geom_angle_site_symmetry_2
    _geom_angle_site_symmetry_3
    _geom_angle
    _geom_angle_publ_flag
    C7 O1 H1 . . . 102.6(11) ?
    C15 O2 H2 . . . 106.3(13) ?
    C1 N1 C2 . . . 110.32(9) ?
    C1 N1 C5 . . . 109.53(10) ?
    C2 N1 C5 . . . 110.63(8) ?
    C1 N2 C4 . . . 109.49(8) ?
    C1 N2 C13 . . . 108.15(9) ?
    C4 N2 C13 . . . 111.25(9) ?
    N1 C1 N2 . . . 111.48(10) no
    N1 C1 H1a . . . 109.4714 ?
    N1 C1 H1b . . . 109.4721 ?
    N2 C1 H1a . . . 109.4702 ?
    N2 C1 H1b . . . 109.4711 ?
    H1a C1 H1b . . . 107.3846 ?
    N1 C2 C3 . . . 109.82(9) ?
    N1 C2 H2a . . . 109.471 ?
    N1 C2 H2b . . . 109.4726 ?
    C3 C2 H2a . . . 109.4711 ?
    C3 C2 H2b . . . 109.4718 ?
    H2a C2 H2b . . . 109.1181 ?
    C2 C3 C4 . . . 110.58(11) ?
    C2 C3 H3a . . . 109.4709 ?
    C2 C3 H3b . . . 109.4706 ?
    C4 C3 H3a . . . 109.4712 ?
    C4 C3 H3b . . . 109.4715 ?
    H3a C3 H3b . . . 108.3382 ?
    N2 C4 C3 . . . 109.68(10) ?
    N2 C4 H4a . . . 109.4709 ?
    N2 C4 H4b . . . 109.4709 ?
    C3 C4 H4a . . . 109.4718 ?
    C3 C4 H4b . . . 109.4711 ?
    H4a C4 H4b . . . 109.2658 ?
    N1 C5 C6 . . . 112.15(9) no
    N1 C5 H5a . . . 109.4713 ?
    N1 C5 H5b . . . 109.4705 ?
    C6 C5 H5a . . . 109.4715 ?
    C6 C5 H5b . . . 109.4715 ?
    H5a C5 H5b . . . 106.6581 ?
    C5 C6 C7 . . . 120.05(11) ?
    C5 C6 C11 . . . 121.03(11) ?
    C7 C6 C11 . . . 118.83(11) ?
    O1 C7 C6 . . . 120.60(10) ?
    O1 C7 C8 . . . 117.86(11) ?
    C6 C7 C8 . . . 121.54(11) ?
    C7 C8 C9 . . . 117.77(12) ?
    C7 C8 C12 . . . 120.50(12) ?
    C9 C8 C12 . . . 121.73(11) ?
    C8 C9 C10 . . . 121.71(12) ?
    C8 C9 H9 . . . 119.1442 ?
    C10 C9 H9 . . . 119.1447 ?
    C9 C10 C11 . . . 119.64(13) ?
    C9 C10 H10 . . . 120.1785 ?
    C11 C10 H10 . . . 120.1783 ?
    C6 C11 C10 . . . 120.44(13) ?
    C6 C11 H11 . . . 119.78 ?
    C10 C11 H11 . . . 119.7804 ?
    C8 C12 H12a . . . 109.4711 ?
    C8 C12 H12b . . . 109.4722 ?
    C8 C12 H12c . . . 109.4711 ?
    H12a C12 H12b . . . 109.4712 ?
    H12a C12 H12c . . . 109.471 ?
    H12b C12 H12c . . . 109.4707 ?
    N2 C13 C14 . . . 112.79(10) no
    N2 C13 H13a . . . 109.4717 ?
    N2 C13 H13b . . . 109.4711 ?
    C14 C13 H13a . . . 109.4713 ?
    C14 C13 H13b . . . 109.4711 ?
    H13a C13 H13b . . . 105.9345 ?
    C13 C14 C15 . . . 120.18(11) ?
    C13 C14 C19 . . . 121.00(11) ?
    C15 C14 C19 . . . 118.79(10) ?
    O2 C15 C14 . . . 121.16(9) ?
    O2 C15 C16 . . . 117.68(11) ?
    C14 C15 C16 . . . 121.16(11) ?
    C15 C16 C17 . . . 118.13(12) ?
    C15 C16 C20 . . . 120.24(11) ?
    C17 C16 C20 . . . 121.63(10) ?
    C16 C17 C18 . . . 121.56(10) ?
    C16 C17 H17 . . . 119.2196 ?
    C18 C17 H17 . . . 119.2211 ?
    C17 C18 C19 . . . 119.30(12) ?
    C17 C18 H18 . . . 120.3511 ?
    C19 C18 H18 . . . 120.3499 ?
    C14 C19 C18 . . . 120.99(12) ?
    C14 C19 H19 . . . 119.5056 ?
    C18 C19 H19 . . . 119.5079 ?
    C16 C20 H20a . . . 109.4711 ?
    C16 C20 H20b . . . 109.4716 ?
    C16 C20 H20c . . . 109.4707 ?
    H20a C20 H20b . . . 109.4715 ?
    H20a C20 H20c . . . 109.4703 ?
    H20b C20 H20c . . . 109.4722 ?
loop_
    _geom_torsion_atom_site_label_1
    _geom_torsion_atom_site_label_2
    _geom_torsion_atom_site_label_3
    _geom_torsion_atom_site_label_4
    _geom_torsion_site_symmetry_1
    _geom_torsion_site_symmetry_2
    _geom_torsion_site_symmetry_3
    _geom_torsion_site_symmetry_4
    _geom_torsion
    _geom_torsion_publ_flag
    ? ? ? ? ? ? ? ? ? ?
loop_
    _geom_hbond_atom_site_label_D
    _geom_hbond_atom_site_label_H
    _geom_hbond_atom_site_label_A
    _geom_hbond_site_symmetry_D
    _geom_hbond_site_symmetry_H
    _geom_hbond_site_symmetry_A
    _geom_hbond_distance_DH
    _geom_hbond_distance_HA
    _geom_hbond_distance_DA
    _geom_hbond_angle_DHA
    _geom_hbond_publ_flag
    O1 H1 N1 . . . 0.910(18) 1.818(19) 2.6771(14) 156.3(16) y
    O2 H2 N2 . . . 0.898(16) 2.013(18) 2.8123(12) 147.6(17) y
    C17 H17 Cg2 . . 6_546 0.96 2.73 3.5577(14) 144 y
