# Supplementary material for: 6,6′-Dimethyl-2,2′-[1,3-diazinane-1,3-diyl­bis(methyl­ene)]diphenol
Source: Acta Crystallogr Sect E Struct Rep Online. 2012 Feb 17;68(Pt 3):o698–9. doi: 10.1107/S1600536812005284 (PMC3295478; doi:10.1107/S1600536812005284)
Supplement: Supplementary file 2 [file e-68-0o698-Isup2.hkl]

#
# h,k,l, Fc-squared, Fo-squared, sigma(Fo-squared) and status flag
#
data_I
_shelx_title                             '   '
_shelx_refln_list_code                   4
_shelx_F_calc_maximum                    454.20
_exptl_crystal_F_000                     1408
_reflns_d_resolution_high                0.8366

loop_
 _symmetry_equiv_pos_as_xyz
 'x, y, z'
 '-x, y, -z+1/2'
 '-x, -y, -z'
 'x, -y, z+1/2'
 'x+1/2, y+1/2, z'
 '-x+1/2, y+1/2, -z+1/2'
 '-x+1/2, -y+1/2, -z'
 'x+1/2, -y+1/2, z+1/2'

_cell_length_a                           31.2788(5)
_cell_length_b                           9.72150(10)
_cell_length_c                           12.4508(2)
_cell_angle_alpha                        90
_cell_angle_beta                         107.936(2)
_cell_angle_gamma                        90

_shelx_F_squared_multiplier              1.000

loop_
 _refln_index_h
 _refln_index_k
 _refln_index_l
 _refln_F_squared_calc
 _refln_F_squared_meas
 _refln_F_squared_sigma
 _refln_observed_status
   2   0   0   1683.27   1703.21     38.03 o
   4   0   0   6068.05   6263.67     48.35 o
   6   0   0  27312.60  26576.60    110.94 o
   8   0   0 129899.00 132513.00    331.19 o
  10   0   0  49777.20  49652.10    337.50 o
  12   0   0  15712.20  15867.10    175.09 o
  14   0   0    277.96    210.30     23.55 o
  16   0   0   1064.54    957.20     37.50 o
  18   0   0  18484.20  18941.40    121.62 o
  20   0   0   3121.91   3283.07     65.05 o
  22   0   0   1775.99   1838.29     50.62 o
  24   0   0   5808.84   6053.00     99.37 o
  26   0   0  16427.10  17033.20    139.92 o
  28   0   0   1659.72   1629.08     45.59 o
  30   0   0     50.31     42.37     10.57 o
  32   0   0    662.96    637.11     33.25 o
  34   0   0    843.27    959.78     51.83 o
   1   1   0  11739.90  11567.30     81.60 o
   3   1   0     55.47     51.44      4.14 o
   5   1   0   6288.72   5805.21     59.84 o
   7   1   0   9807.20   9344.22     65.30 o
   9   1   0   1989.77   1954.70     33.62 o
  11   1   0   1937.47   1941.41     32.54 o
  13   1   0  11702.90  11575.70     77.27 o
  15   1   0   2138.65   1984.49     34.72 o
  17   1   0   1644.38   1469.54     32.55 o
  19   1   0    669.79    702.81     20.51 o
  21   1   0    608.56    572.22     19.78 o
  23   1   0     82.65     64.45      7.36 o
  25   1   0  13979.80  14257.20     94.87 o
  27   1   0    292.24    329.78     14.63 o
  29   1   0    477.30    448.53     18.44 o
  31   1   0   1605.97   1559.03     32.90 o
  33   1   0    243.67    232.06     19.69 o
  35   1   0    748.43    764.80     29.81 o
   0   2   0  34072.50  34488.20    243.69 o
   2   2   0     45.99     42.75      7.83 o
   4   2   0   5202.32   4742.07     64.71 o
   6   2   0  10731.50  10316.90     96.92 o
   8   2   0   6036.00   6060.05     52.18 o
  10   2   0    560.68    497.43     16.02 o
  12   2   0   2438.02   2402.84     28.60 o
  14   2   0  10231.30  10581.60     81.00 o
  16   2   0    308.59    271.49     13.79 o
  18   2   0    282.54    263.21     10.83 o
  20   2   0    321.85    330.90     11.89 o
  22   2   0    163.27    170.92      8.78 o
  24   2   0   7203.44   7455.18     66.05 o
  26   2   0    558.78    568.88     16.07 o
  28   2   0    666.27    659.35     22.55 o
  30   2   0      4.60      1.13      5.53 <
  32   2   0   2051.88   2170.86     48.59 o
  34   2   0    104.61    135.01     13.69 o
   1   3   0  13025.30  12450.30    150.45 o
   3   3   0   3240.93   2972.84     63.33 o
   5   3   0   5454.91   5509.10     87.19 o
   7   3   0   6039.38   5975.01     90.82 o
   9   3   0     55.69     75.95      6.50 o
  11   3   0   5668.91   6017.86     58.29 o
  13   3   0    345.89    385.38     15.11 o
  15   3   0      7.09     10.59      3.69 <
  17   3   0    185.32    176.44      8.02 o
  19   3   0     52.07     60.86      5.75 o
  21   3   0      5.78      7.27      3.81 <
  23   3   0     24.21     11.13      4.04 <
  25   3   0   3868.21   3932.18     44.57 o
  27   3   0    676.33    734.20     21.52 o
  29   3   0     93.95     90.57      8.75 o
  31   3   0    382.04    389.46     17.66 o
  33   3   0    117.97    104.91      9.93 o
   0   4   0  43658.20  47936.00    414.23 o
   2   4   0      4.57      8.86      8.56 <
   4   4   0   3006.90   3083.57     53.33 o
   6   4   0   7907.31   8275.48     88.48 o
   8   4   0    263.62    257.23     15.04 o
  10   4   0   2843.24   2817.99     44.48 o
  12   4   0   3573.26   3581.11     34.07 o
  14   4   0    159.00    153.79      7.82 o
  16   4   0   2314.04   2288.05     30.21 o
  18   4   0     20.06     26.91      4.65 o
  20   4   0   3154.63   3311.75     38.20 o
  22   4   0    146.31    112.60      7.32 o
  24   4   0      1.12     -3.33      4.01 <
  26   4   0   1325.39   1271.47     25.65 o
  28   4   0     10.41     10.86      4.16 <
  30   4   0     93.67     88.40      7.71 o
  32   4   0     78.10     85.32      9.34 o
   1   5   0  17746.70  19438.60    116.98 o
   3   5   0   2197.85   2128.34     39.17 o
   5   5   0    318.69    374.52     19.24 o
   7   5   0   1837.29   2010.19     48.80 o
   9   5   0   2698.55   3128.78     33.20 o
  11   5   0     95.92    115.54      6.75 o
  13   5   0    348.14    310.74     11.61 o
  15   5   0      4.83     11.23      4.38 <
  17   5   0    179.09    206.57     10.23 o
  19   5   0    965.86   1007.58     21.78 o
  21   5   0    496.99    474.20     15.60 o
  23   5   0   2105.64   2133.36     30.06 o
  25   5   0   1699.65   1735.98     30.14 o
  27   5   0    784.39    767.91     19.24 o
  29   5   0     22.11     19.39      4.40 o
  31   5   0    118.56    128.43     10.47 o
   0   6   0     73.87     47.60      6.83 o
   2   6   0    125.66    111.11      6.50 o
   4   6   0     15.96     24.58      4.48 o
   6   6   0    317.96    342.89     12.13 o
   8   6   0    197.70    182.99      9.46 o
  10   6   0    233.33    259.92     11.10 o
  12   6   0    189.91    224.36     11.00 o
  14   6   0   3944.99   4037.25     47.20 o
  16   6   0    224.82    222.22     10.45 o
  18   6   0      1.22      3.11      4.26 <
  20   6   0    277.19    297.69     11.77 o
  22   6   0    165.22    160.20      8.73 o
  24   6   0    783.80    777.03     18.59 o
  26   6   0    261.82    259.99     10.29 o
  28   6   0    160.20    145.77     10.12 o
  30   6   0    193.32    166.21     13.60 o
   1   7   0      0.61     -2.89      4.16 <
   3   7   0   1230.29   1376.83     25.62 o
   5   7   0      0.16      3.84      3.62 <
   7   7   0   1031.07   1036.07     22.32 o
   9   7   0    607.26    634.82     17.83 o
  11   7   0   6270.63   6416.15     56.57 o
  13   7   0      0.37     -1.07      5.36 <
  15   7   0   2675.29   2812.16     37.60 o
  17   7   0    317.77    302.39     12.79 o
  19   7   0     37.93     37.37      5.55 o
  21   7   0    149.25    146.93      8.73 o
  23   7   0   1619.45   1706.78     28.08 o
  25   7   0      0.01      3.94      3.60 <
  27   7   0    238.15    241.81     10.30 o
   0   8   0     17.96     35.76     11.81 o
   2   8   0   1215.77   1234.87     28.31 o
   4   8   0      5.24     16.64      4.31 o
   6   8   0      2.30     13.82      5.31 <
   8   8   0    591.41    624.18     16.46 o
  10   8   0    897.18    908.62     20.08 o
  12   8   0    662.44    688.67     19.03 o
  14   8   0    472.59    496.31     16.11 o
  16   8   0    396.15    386.01     13.99 o
  18   8   0   1541.03   1625.49     24.44 o
  20   8   0    236.88    228.92      9.69 o
  22   8   0      1.16     -2.96      3.38 <
  24   8   0    521.44    524.96     17.14 o
   1   9   0    801.74    646.05     23.79 o
   3   9   0      1.59      7.46      5.31 <
   5   9   0    666.70    693.63     19.08 o
   7   9   0   1939.18   2000.02     31.99 o
   9   9   0   1361.12   1307.32     28.41 o
  11   9   0      2.31      4.72      4.20 <
  13   9   0    161.82    172.77      9.85 o
  15   9   0     46.95     49.43      5.79 o
  17   9   0    424.64    415.84     13.40 o
  19   9   0    441.25    400.93     14.04 o
  21   9   0     14.95     15.90      4.41 o
   0  10   0    135.22     80.12      9.93 o
   2  10   0      0.59     -0.27      4.01 <
   4  10   0     38.56     37.79      5.72 o
   6  10   0    162.37    140.32     12.67 o
   8  10   0     28.79     27.25      6.19 o
  10  10   0      5.61      3.59      5.40 <
  12  10   0     25.92     22.84      5.02 o
  14  10   0     46.66     33.73      5.97 o
  16  10   0    239.06    216.57     10.22 o
  18  10   0    101.28    100.74     15.99 o
   1  11   0    284.33    239.41     12.92 o
   3  11   0      0.69      8.05      4.43 <
   5  11   0      9.44      2.22      3.37 <
   7  11   0    135.23    121.53      9.12 o
   9  11   0     46.52     44.57      6.90 o
  11  11   0    362.59    357.94     16.63 o
 -35   1   1    592.43    559.30     26.85 o
 -33   1   1    866.76    769.19     27.82 o
 -31   1   1    588.84    658.94     17.95 o
 -29   1   1    901.26    935.60     23.99 o
 -27   1   1   3995.85   4129.06     50.45 o
 -25   1   1     22.76     28.20      7.46 o
 -23   1   1   4603.92   4511.74     66.06 o
 -21   1   1   3473.01   3461.38     54.44 o
 -19   1   1    532.29    488.45     16.97 o
 -17   1   1   3702.64   3513.58     60.88 o
 -15   1   1  15573.10  15912.70    123.07 o
 -13   1   1  23599.30  24582.50    152.22 o
 -11   1   1    408.30    340.51     16.56 o
  -9   1   1   9401.34   9005.88     69.76 o
  -7   1   1  58517.90  59107.60    187.58 o
  -5   1   1  21138.70  20321.20     96.10 o
  -3   1   1     52.08     24.22      4.09 o
  -1   1   1    647.13    618.93     18.15 o
   1   1   1     15.78     32.43      4.04 o
   3   1   1   1039.69    925.27     16.41 o
   5   1   1  48421.80  46854.50    163.80 o
   7   1   1  15686.20  14872.90     99.97 o
   9   1   1    436.33    403.85     15.62 o
  11   1   1   1816.69   1867.96     32.40 o
  13   1   1   4870.98   4900.52     48.50 o
  15   1   1   4561.49   4722.25     59.83 o
  17   1   1   1922.10   1771.24     36.90 o
  19   1   1    129.87    117.52      8.15 o
  21   1   1   3696.82   3797.15     45.03 o
  23   1   1   1800.62   1810.38     32.04 o
  25   1   1    680.16    640.56     21.83 o
  27   1   1     34.90     40.72      8.32 o
  29   1   1   1080.35   1108.33     29.14 o
  31   1   1      0.14      0.08      3.87 <
  33   1   1     46.13     38.84      8.97 o
 -34   2   1      0.08     -2.45      4.04 <
 -32   2   1    517.09    482.66     19.74 o
 -30   2   1   4264.40   4292.44     54.61 o
 -28   2   1    788.51    820.13     24.96 o
 -26   2   1   3351.31   3493.33     50.22 o
 -24   2   1     57.64     60.20      7.85 o
 -22   2   1    901.39    900.92     21.67 o
 -20   2   1   5019.47   5026.70     53.11 o
 -18   2   1   6107.24   6069.32     50.23 o
 -16   2   1   2257.22   2235.43     40.15 o
 -14   2   1   1214.38   1477.85     28.35 o
 -12   2   1    278.57    173.68     11.30 o
 -10   2   1   3127.78   3185.15     43.18 o
  -8   2   1    229.80    274.12     15.31 o
  -6   2   1  16861.30  15549.70    105.29 o
  -4   2   1  47102.80  47915.70    241.48 o
  -2   2   1  68682.10  67334.00    215.51 o
   0   2   1  21364.00  20475.20    153.35 o
   2   2   1   1196.27   1222.66     29.14 o
   4   2   1   2247.63   2103.24     35.19 o
   6   2   1    535.65    497.45     19.70 o
   8   2   1    191.63    152.98     11.59 o
  10   2   1    416.48    389.89     14.36 o
  12   2   1   2823.01   3226.33     41.20 o
  14   2   1    194.77    185.81      9.85 o
  16   2   1    628.79    654.43     17.41 o
  18   2   1   3516.77   3519.53     39.84 o
  20   2   1    157.22    176.27      8.98 o
  22   2   1     37.21     39.82      5.36 o
  24   2   1   1270.69   1357.80     24.37 o
  26   2   1     39.20     43.15      5.90 o
  28   2   1     30.86     27.81      5.63 o
  30   2   1    425.47    406.36     19.18 o
  32   2   1      5.16     13.97      5.48 <
  34   2   1     37.53     56.45     13.25 o
 -35   3   1    494.50    472.77     30.30 o
 -33   3   1    691.38    698.32     24.55 o
 -31   3   1     19.03      7.09      5.21 <
 -29   3   1     21.97     29.91      6.07 o
 -27   3   1    549.40    532.83     18.14 o
 -25   3   1    589.34    501.86     17.56 o
 -23   3   1   1063.72   1093.84     25.97 o
 -21   3   1     58.83     41.41      4.50 o
 -19   3   1    704.50    702.49     17.82 o
 -17   3   1    884.04    896.47     19.15 o
 -15   3   1    831.74    838.74     25.96 o
 -13   3   1   1562.28   1726.40     29.96 o
 -11   3   1    133.88    143.74      9.69 o
  -9   3   1      0.61      9.24      6.63 <
  -7   3   1    344.78    353.52     21.72 o
  -5   3   1  44129.90  44204.30    240.25 o
  -3   3   1  25735.00  25243.10    180.10 o
  -1   3   1    393.67    387.03     19.34 o
   1   3   1    676.50    675.17     25.99 o
   3   3   1   6331.55   6134.03     80.26 o
   5   3   1     19.74     34.66      8.66 o
   7   3   1     26.31     15.71      6.16 <
   9   3   1  11418.20  10999.90     82.99 o
  11   3   1    241.26    210.82     12.99 o
  13   3   1    422.57    447.43     17.26 o
  15   3   1    552.43    529.49     13.89 o
  17   3   1   1489.08   1373.16     22.15 o
  19   3   1    978.60    980.03     19.53 o
  21   3   1   2770.55   2821.36     34.47 o
  23   3   1   4730.16   4797.45     46.11 o
  25   3   1     53.39     48.90      5.79 o
  27   3   1    153.78    148.96      9.27 o
  29   3   1     15.48     15.00      4.65 o
  31   3   1     30.30     30.45      6.53 o
  33   3   1     96.73     92.28     10.83 o
 -34   4   1    465.43    422.23     28.17 o
 -32   4   1    735.19    712.11     25.02 o
 -30   4   1     32.32     39.90      7.07 o
 -28   4   1    261.06    260.30     12.60 o
 -26   4   1    194.22    202.86     11.55 o
 -24   4   1     13.22     10.25      3.79 <
 -22   4   1    780.20    739.98     17.34 o
 -20   4   1    388.49    379.76     14.68 o
 -18   4   1     68.71     75.24      7.14 o
 -16   4   1   5810.52   6010.62     52.90 o
 -14   4   1     81.78     77.44      5.60 o
 -12   4   1    880.78    940.70     28.09 o
 -10   4   1    682.92    769.90     24.67 o
  -8   4   1   7295.93   7823.36     72.59 o
  -6   4   1   4388.47   4681.73     57.47 o
  -4   4   1    598.47    589.11     23.52 o
  -2   4   1   3693.58   3382.50     64.45 o
   0   4   1    520.05    599.47     30.47 o
   2   4   1    799.43    776.92     32.45 o
   4   4   1     40.59     61.49     10.37 o
   6   4   1    828.37    856.54     26.94 o
   8   4   1   3131.20   3106.77     45.96 o
  10   4   1   1064.25   1114.71     30.44 o
  12   4   1     56.64     81.42      5.50 o
  14   4   1     26.81     11.25      3.81 <
  16   4   1      8.83     14.85      3.74 o
  18   4   1     11.18      3.32      3.35 <
  20   4   1   2239.60   2176.40     31.47 o
  22   4   1   1328.66   1326.96     26.97 o
  24   4   1      0.72      5.53      4.11 <
  26   4   1    544.75    541.84     15.75 o
  28   4   1    139.49    124.86      9.78 o
  30   4   1    202.66    201.78     13.99 o
  32   4   1      2.24     -2.45      3.45 <
 -31   5   1     53.13     49.66      8.76 o
 -29   5   1    220.21    221.27      9.98 o
 -27   5   1    105.98     81.67      7.60 o
 -25   5   1     43.35     47.38      5.33 o
 -23   5   1    743.71    762.22     18.26 o
 -21   5   1     11.56     18.24      6.68 <
 -19   5   1    917.31    956.84     22.79 o
 -17   5   1    451.81    415.60     13.84 o
 -15   5   1    519.36    507.63     15.09 o
 -13   5   1   6332.84   6815.85     51.76 o
 -11   5   1   1343.54   1379.71     22.73 o
  -9   5   1   4432.61   4426.43     39.50 o
  -7   5   1   4537.64   4304.75     55.94 o
  -5   5   1   3842.13   4464.75     63.12 o
  -3   5   1      0.05     -2.54      6.83 <
  -1   5   1   1056.55    982.23     26.92 o
   1   5   1   4259.43   4412.44     56.19 o
   3   5   1   3146.44   3259.68     49.04 o
   5   5   1   5457.42   5764.92     70.75 o
   7   5   1     85.59    111.36      7.58 o
   9   5   1   4312.56   4441.83     43.94 o
  11   5   1    877.88    881.46     19.00 o
  13   5   1    679.52    753.62     19.22 o
  15   5   1    806.76    870.66     19.71 o
  17   5   1    214.08    213.27     10.34 o
  19   5   1   2233.86   2295.41     31.26 o
  21   5   1   4125.36   4285.44     42.78 o
  23   5   1    376.62    354.66     13.50 o
  25   5   1    248.54    239.70     11.45 o
  27   5   1    617.79    614.62     15.63 o
  29   5   1     72.96     63.28      7.41 o
  31   5   1     44.63     45.57      8.39 o
 -30   6   1    253.58    252.72     11.64 o
 -28   6   1    203.43    237.15     11.69 o
 -26   6   1    434.67    415.60     13.82 o
 -24   6   1     23.49     30.35      4.60 o
 -22   6   1    474.62    489.59     15.70 o
 -20   6   1    873.53    929.35     21.78 o
 -18   6   1    202.15    192.00     10.44 o
 -16   6   1      4.84      7.70      5.18 <
 -14   6   1   3638.94   3867.46     43.37 o
 -12   6   1    645.72    643.37     18.09 o
 -10   6   1   1942.75   2044.16     34.21 o
  -8   6   1   5034.64   5422.79     47.33 o
  -6   6   1   2180.95   1991.52     30.60 o
  -4   6   1    917.85    945.06     18.60 o
  -2   6   1   2835.11   3287.33     34.60 o
   0   6   1   1452.36   1672.89     22.19 o
   2   6   1   3103.46   2932.52     32.66 o
   4   6   1   1644.11   1602.29     24.22 o
   6   6   1      8.67     13.77      4.14 o
   8   6   1   3487.13   3427.80     34.85 o
  10   6   1     82.13     54.88      5.58 o
  12   6   1   3339.65   3400.02     40.16 o
  14   6   1     23.33     17.44      4.48 o
  16   6   1   2134.33   2204.04     30.92 o
  18   6   1   1424.28   1565.19     24.81 o
  20   6   1    309.49    333.71     11.72 o
  22   6   1    392.40    372.37     12.76 o
  24   6   1    198.70    193.90      8.80 o
  26   6   1     41.39     37.99      4.47 o
  28   6   1      8.23      6.39      3.69 <
 -27   7   1     71.35     80.79      6.55 o
 -25   7   1    289.99    280.50     10.20 o
 -23   7   1   1053.58   1118.72     21.76 o
 -21   7   1    766.50    823.61     21.49 o
 -19   7   1    351.99    353.56     13.55 o
 -17   7   1    132.76    115.72      8.22 o
 -15   7   1     34.31     33.00      5.63 o
 -13   7   1    177.89    173.39      9.86 o
 -11   7   1      0.01      0.02      4.26 <
  -9   7   1    119.60     90.89      6.94 o
  -7   7   1     10.93     -3.33      4.50 <
  -5   7   1    689.83    711.36     19.81 o
  -3   7   1      0.00     11.00      4.14 <
  -1   7   1    432.23    377.40     13.25 o
   1   7   1     67.53     54.72      6.23 o
   3   7   1   1306.48   1409.55     24.45 o
   5   7   1      1.39      1.56      3.42 <
   7   7   1    411.05    387.94     13.21 o
   9   7   1    146.40    142.11      8.90 o
  11   7   1    260.58    267.07     12.21 o
  13   7   1     60.41     61.59      6.53 o
  15   7   1   2304.85   2393.61     32.65 o
  17   7   1   1852.64   1949.48     29.40 o
  19   7   1     43.71     38.38      4.96 o
  21   7   1    222.89    226.04      9.51 o
  23   7   1    156.60    155.14      8.73 o
  25   7   1    101.36     84.73      6.83 o
  27   7   1     40.49     37.18      5.60 o
 -26   8   1      5.01     28.15      5.82 o
 -24   8   1      0.87      6.07      3.45 <
 -22   8   1    134.28    121.32      6.36 o
 -20   8   1      5.49      8.68      3.57 <
 -18   8   1     37.83     40.31      4.94 o
 -16   8   1      0.01      2.27      4.08 <
 -14   8   1    870.02    862.33     19.66 o
 -12   8   1     13.86     17.93      4.97 o
 -10   8   1    340.95    321.18     13.25 o
  -8   8   1      4.84      9.91      4.69 <
  -6   8   1    305.67    335.43     13.06 o
  -4   8   1      4.52     -2.57      4.80 <
  -2   8   1     96.46     99.94      8.73 o
   0   8   1     61.32     47.89      6.78 o
   2   8   1     16.86     13.01      5.33 <
   4   8   1    268.32    296.01     13.65 o
   6   8   1      2.89      4.21      3.60 <
   8   8   1    651.24    638.06     17.66 o
  10   8   1   1417.27   1502.34     26.94 o
  12   8   1   2371.53   2487.77     34.47 o
  14   8   1     13.56     17.83      4.91 o
  16   8   1     49.81     45.60      5.80 o
  18   8   1     81.89     64.79      6.53 o
  20   8   1      0.29     -4.03      3.37 <
  22   8   1      0.17      4.38      4.30 <
  24   8   1     75.79     65.75      7.38 o
 -23   9   1     46.65     45.69      9.15 o
 -21   9   1     27.55     19.79      4.13 o
 -19   9   1    111.88    102.19      6.58 o
 -17   9   1      0.11      2.93      3.18 <
 -15   9   1    197.17    199.87     10.12 o
 -13   9   1    253.60    257.30     11.22 o
 -11   9   1    529.87    502.22     15.60 o
  -9   9   1    208.33    175.26     10.23 o
  -7   9   1     30.01     25.37      6.39 o
  -5   9   1    304.67    244.08     12.62 o
  -3   9   1     94.48     52.83      5.84 o
  -1   9   1      1.36      2.33      5.16 <
   1   9   1     80.08     89.23      9.81 o
   3   9   1    308.05    286.80     13.67 o
   5   9   1     54.46     58.49      6.99 o
   7   9   1      6.26      7.04      4.52 <
   9   9   1     31.44     23.68      4.75 o
  11   9   1     25.80     31.77      5.38 o
  13   9   1    381.00    402.03     15.34 o
  15   9   1      8.88     12.01      4.48 <
  17   9   1    144.10    150.72      8.88 o
  19   9   1      6.41     12.18      4.11 <
  21   9   1    135.20    112.26      7.82 o
 -18  10   1    113.06    115.40      9.71 o
 -16  10   1    782.43    740.43     21.05 o
 -14  10   1     59.68     52.35      5.94 o
 -12  10   1     20.50     10.34      3.45 <
 -10  10   1     87.81     88.22      6.92 o
  -8  10   1     14.18     18.42      4.63 o
  -6  10   1    680.42    581.01     25.43 o
  -4  10   1      6.83      8.88      5.36 <
  -2  10   1    756.34    788.86     22.35 o
   0  10   1    972.33    998.32     22.39 o
   2  10   1    151.34    109.92      7.68 o
   4  10   1     63.27     28.69      4.50 o
   6  10   1     63.05     54.69      7.21 o
   8  10   1      3.85      9.56      4.69 <
  10  10   1      6.44      9.25      4.31 <
  12  10   1     18.64     10.93      4.63 <
  14  10   1     66.26     58.17      6.95 o
  16  10   1     44.63     30.53      5.51 o
 -11  11   1      0.14     -1.00      3.06 <
  -9  11   1      1.43      1.54      4.20 <
  -7  11   1     18.23     15.92      5.36 <
  -5  11   1      8.33      9.46      4.72 <
  -3  11   1     13.95     10.94      4.89 <
  -1  11   1     67.30     48.26      6.17 o
   1  11   1     95.67    105.68      8.85 o
   3  11   1     45.67     29.81      5.58 o
   5  11   1      1.59      4.80      3.54 <
   7  11   1    262.32    245.01     10.95 o
   9  11   1    970.14   1005.49     28.16 o
 -36   0   2   1412.81   1540.87     59.59 o
 -34   0   2    302.79    320.97     21.47 o
 -32   0   2    251.27    236.29     16.76 o
 -30   0   2      0.52     -0.61      6.21 <
 -28   0   2  11836.00  12089.00    153.30 o
 -26   0   2      1.29     14.36      9.73 <
 -24   0   2     57.47     48.24      8.44 o
 -22   0   2    413.92    475.47     27.25 o
 -20   0   2   8799.73   9161.46    107.23 o
 -18   0   2   4497.67   4581.06     88.83 o
 -16   0   2   3771.35   4191.88    108.75 o
 -14   0   2  10505.50  11045.10    161.99 o
 -12   0   2   4966.28   4807.35     93.13 o
 -10   0   2  21341.40  19975.10    218.61 o
  -8   0   2   4693.29   4367.72     91.10 o
  -6   0   2  16036.20  14289.00    208.97 o
  -4   0   2  23631.50  23299.60    112.58 o
  -2   0   2 194504.00 206295.00    660.18 o
   0   0   2  16579.50  14608.70    177.39 o
   2   0   2   8588.45   7339.88    132.98 o
   4   0   2    149.16    114.50     13.26 o
   6   0   2   1163.32   1177.22     30.00 o
   8   0   2  15830.40  15329.50    146.84 o
  10   0   2  15899.00  15793.20    137.56 o
  12   0   2   5192.70   5761.43     70.06 o
  14   0   2      1.03      0.29      6.68 <
  16   0   2      1.02     -3.15      5.31 <
  18   0   2   3874.68   3830.13     66.38 o
  20   0   2    943.75    933.51     32.11 o
  22   0   2   6859.31   7118.25     88.84 o
  24   0   2   1307.74   1426.79     35.88 o
  26   0   2   1732.49   1730.76     55.95 o
  28   0   2    578.08    575.55     27.02 o
  30   0   2     77.96     74.80     12.21 o
  32   0   2     38.24     30.21     10.91 <
 -35   1   2    652.98    610.09     19.05 o
 -33   1   2   1141.43   1160.76     26.84 o
 -31   1   2    203.17    172.21     12.87 o
 -29   1   2      6.88      5.97      4.58 <
 -27   1   2   4502.43   4446.38     57.97 o
 -25   1   2   1229.45   1214.63     40.12 o
 -23   1   2    238.61    250.20     15.70 o
 -21   1   2   1507.32   1450.30     35.30 o
 -19   1   2    409.94    472.17     17.00 o
 -17   1   2   3200.48   3092.75     58.01 o
 -15   1   2   1122.75   1225.06     40.60 o
 -13   1   2   1365.08   1601.97     53.82 o
 -11   1   2   3181.01   3157.61     53.30 o
  -9   1   2   6647.32   6164.07     68.15 o
  -7   1   2   2183.91   2031.73     34.27 o
  -5   1   2  16021.10  14793.70    127.35 o
  -3   1   2   2680.29   2754.68     33.19 o
  -1   1   2   3548.00   3163.77     32.71 o
   1   1   2   6126.02   5425.95     68.42 o
   3   1   2    355.74    366.56     13.86 o
   5   1   2   3384.15   2980.06     44.23 o
   7   1   2     94.77     59.17      6.92 o
   9   1   2   1013.86   1172.44     28.11 o
  11   1   2    549.50    590.90     18.48 o
  13   1   2    117.00     91.09      9.49 o
  15   1   2    435.08    428.41     17.17 o
  17   1   2    142.72    146.87      9.12 o
  19   1   2      2.75      3.72      3.33 <
  21   1   2   1105.02   1135.88     21.52 o
  23   1   2     66.26     56.62      6.33 o
  25   1   2    471.38    470.20     20.62 o
  27   1   2     19.47     18.12      5.04 o
  29   1   2     78.84     75.26      8.19 o
  31   1   2    130.38    127.51     11.72 o
  33   1   2    243.23    248.61     17.20 o
 -36   2   2    212.38    224.64     22.18 o
 -34   2   2   1331.45   1380.92     29.73 o
 -32   2   2     79.96    109.89      8.85 o
 -30   2   2   1090.81   1098.30     28.28 o
 -28   2   2    309.90    349.12     18.71 o
 -26   2   2   1469.22   1538.67     37.98 o
 -24   2   2    537.60    562.35     23.75 o
 -22   2   2    163.82    146.31     10.22 o
 -20   2   2    239.28    272.51     10.88 o
 -18   2   2    111.19    136.04      8.29 o
 -16   2   2   5352.08   5942.54     66.42 o
 -14   2   2   3152.63   3325.87     50.79 o
 -12   2   2   1570.13   1393.66     28.00 o
 -10   2   2   1234.86   1291.14     25.81 o
  -8   2   2    824.57    791.05     21.31 o
  -6   2   2   3092.61   2806.58     40.12 o
  -4   2   2   7486.13   7074.69     62.02 o
  -2   2   2  21977.30  21187.40    136.97 o
   0   2   2   2986.60   2776.58     42.01 o
   2   2   2   2326.75   1971.06     30.51 o
   4   2   2   5466.10   5224.57     52.60 o
   6   2   2   3373.11   3290.32     51.42 o
   8   2   2    448.46    478.43     17.02 o
  10   2   2   3513.11   3953.70     51.76 o
  12   2   2    340.13    351.68     16.27 o
  14   2   2   1378.22   1456.47     28.92 o
  16   2   2    954.59   1035.91     21.12 o
  18   2   2    561.23    657.07     17.92 o
  20   2   2    722.83    713.87     17.36 o
  22   2   2   1938.21   1896.16     30.96 o
  24   2   2   1186.55   1239.60     24.15 o
  26   2   2     16.90     16.26      4.89 o
  28   2   2     37.85     38.69      5.97 o
  30   2   2     32.55     47.06      7.56 o
  32   2   2     76.66     72.57      8.44 o
 -35   3   2      2.92      1.88      4.28 <
 -33   3   2   1353.35   1269.57     28.51 o
 -31   3   2      2.59      8.56      4.23 <
 -29   3   2    464.67    407.82     20.01 o
 -27   3   2   1642.27   1645.76     35.46 o
 -25   3   2    700.94    661.03     19.90 o
 -23   3   2     26.34     29.43      5.75 o
 -21   3   2    229.50    239.17     12.67 o
 -19   3   2    231.96    242.60     11.03 o
 -17   3   2     18.23     13.18      4.09 o
 -15   3   2   1128.64   1049.39     23.66 o
 -13   3   2   1301.53   1465.33     30.17 o
 -11   3   2     17.39      7.17      4.91 <
  -9   3   2    295.31    259.75     12.65 o
  -7   3   2   1069.18   1093.77     30.24 o
  -5   3   2      7.33      7.44      6.16 <
  -3   3   2   3806.61   3437.74     67.30 o
  -1   3   2     78.69     79.25     11.89 o
   1   3   2    972.08    939.65     31.77 o
   3   3   2   2133.29   1990.43     40.54 o
   5   3   2   1735.99   1774.11     39.46 o
   7   3   2     15.64      4.03      5.19 <
   9   3   2   2201.53   2567.86     41.34 o
  11   3   2   1042.32    988.54     26.57 o
  13   3   2     25.20     22.95      3.92 o
  15   3   2   1075.26   1178.27     17.77 o
  17   3   2   1314.45   1252.42     22.32 o
  19   3   2    119.51    129.92      7.73 o
  21   3   2    606.18    594.45     15.73 o
  23   3   2   1206.25   1223.11     24.35 o
  25   3   2     57.79     53.91      6.44 o
  27   3   2     27.99     31.99      5.45 o
  29   3   2     74.54     67.80      7.17 o
  31   3   2     59.35     49.68      7.12 o
 -34   4   2    925.20    909.13     29.31 o
 -32   4   2    635.90    718.18     21.71 o
 -30   4   2    479.29    453.01     19.78 o
 -28   4   2    546.58    508.85     17.46 o
 -26   4   2   1057.35   1051.21     23.84 o
 -24   4   2    253.82    236.85     11.62 o
 -22   4   2     77.70     96.71      8.46 o
 -20   4   2    540.70    540.34     17.43 o
 -18   4   2    556.88    641.36     17.80 o
 -16   4   2    245.84    256.10     10.67 o
 -14   4   2    247.44    339.17     11.03 o
 -12   4   2   4205.62   4443.64     57.54 o
 -10   4   2   6010.64   6226.55     67.70 o
  -8   4   2  14951.90  15828.50    107.92 o
  -6   4   2   3112.96   2922.67     45.78 o
  -4   4   2   3719.51   4171.03     54.85 o
  -2   4   2   1247.92   1481.63     33.78 o
   0   4   2   4878.35   4954.60     70.96 o
   2   4   2    924.57    829.48     26.14 o
   4   4   2    122.37    129.12     11.08 o
   6   4   2    377.93    357.24     19.27 o
   8   4   2     38.72     52.17     10.05 o
  10   4   2     33.66     20.10      4.47 o
  12   4   2   1347.18   1460.87     23.29 o
  14   4   2   1008.15    939.10     18.14 o
  16   4   2   1389.49   1408.01     23.62 o
  18   4   2     54.38     49.21      5.33 o
  20   4   2    148.97    145.40      8.36 o
  22   4   2     18.85      9.10      4.38 <
  24   4   2     28.78     28.93      5.48 o
  26   4   2     85.72     78.56      7.07 o
  28   4   2     86.47     75.06      7.51 o
  30   4   2    362.79    403.73     16.33 o
 -33   5   2     24.71     28.66      6.12 o
 -31   5   2     21.04     19.06      4.52 o
 -29   5   2    746.51    768.74     19.66 o
 -27   5   2    611.69    586.16     17.38 o
 -25   5   2      3.28      4.04      4.21 <
 -23   5   2    160.57    165.15      9.51 o
 -21   5   2    380.58    409.91     16.55 o
 -19   5   2    278.79    276.56     12.76 o
 -17   5   2     71.88     69.14      7.12 o
 -15   5   2    107.28    115.61      7.21 o
 -13   5   2   1289.02   1297.10     23.45 o
 -11   5   2    808.81    966.92     19.20 o
  -9   5   2   2642.63   2589.93     30.32 o
  -7   5   2   1639.59   1448.21     29.72 o
  -5   5   2   8797.35   8813.61     80.54 o
  -3   5   2   3741.51   4296.46     56.14 o
  -1   5   2   8972.90   9399.25     93.90 o
   1   5   2    135.21    121.85     11.99 o
   3   5   2    925.28    911.95     29.66 o
   5   5   2    487.27    500.62     14.99 o
   7   5   2    498.99    465.37     12.23 o
   9   5   2     11.08      9.96      3.62 <
  11   5   2    100.06    118.95      7.27 o
  13   5   2    433.78    413.99     13.86 o
  15   5   2    400.57    405.40     14.67 o
  17   5   2   1193.99   1265.13     24.54 o
  19   5   2   1215.80   1374.84     25.72 o
  21   5   2   2249.37   2289.96     33.18 o
  23   5   2      5.42      3.45      4.03 <
  25   5   2   2435.88   2517.79     33.08 o
  27   5   2    120.34    108.38      7.31 o
  29   5   2      2.54     -2.33      4.04 <
 -30   6   2     18.48      3.55      3.28 <
 -28   6   2      1.44     -0.42      3.96 <
 -26   6   2    180.41    187.43      9.96 o
 -24   6   2     68.64     59.61      5.79 o
 -22   6   2    452.27    439.46     14.89 o
 -20   6   2     44.01     40.95      5.70 o
 -18   6   2    520.92    499.44     17.34 o
 -16   6   2    387.45    396.14     14.70 o
 -14   6   2    374.78    397.10     14.40 o
 -12   6   2    823.79    748.54     18.90 o
 -10   6   2    735.74    771.95     18.32 o
  -8   6   2    705.97    632.96     16.60 o
  -6   6   2    484.81    481.79     13.62 o
  -4   6   2   1063.24   1157.98     18.88 o
  -2   6   2      7.26      6.07      3.32 <
   0   6   2    606.66    543.07     16.50 o
   2   6   2    759.47    713.27     16.67 o
   4   6   2   2061.09   2061.38     24.09 o
   6   6   2    301.77    291.28     10.39 o
   8   6   2     10.68     25.68      4.18 o
  10   6   2    339.92    334.71     12.01 o
  12   6   2     42.16     41.27      6.21 o
  14   6   2    209.46    191.88     10.13 o
  16   6   2    530.74    523.74     15.23 o
  18   6   2     29.99     27.00      4.70 o
  20   6   2   1323.88   1411.04     24.50 o
  22   6   2     24.98     30.36      4.60 o
  24   6   2      2.41      7.14      3.62 <
  26   6   2     53.01     52.63      6.24 o
  28   6   2    387.14    368.11     16.19 o
 -29   7   2    333.58    362.78     15.04 o
 -27   7   2    155.84    154.38      8.07 o
 -25   7   2    629.18    667.49     17.05 o
 -23   7   2    261.87    266.26     10.35 o
 -21   7   2     63.15     64.53      5.99 o
 -19   7   2    112.86    109.21      7.05 o
 -17   7   2    956.51   1025.12     22.88 o
 -15   7   2    679.49    702.84     17.85 o
 -13   7   2   5540.13   5519.56     53.05 o
 -11   7   2    607.55    572.07     17.27 o
  -9   7   2     46.90     42.86      5.41 o
  -7   7   2    240.43    234.70     11.08 o
  -5   7   2   1771.03   1772.04     27.72 o
  -3   7   2    189.29    207.21     10.34 o
  -1   7   2   2201.03   2205.82     33.11 o
   1   7   2    424.13    423.92     15.14 o
   3   7   2      0.16      7.51      3.72 <
   5   7   2    724.47    719.55     17.04 o
   7   7   2   1187.38   1134.55     22.78 o
   9   7   2    260.03    238.93     10.52 o
  11   7   2   2157.09   2171.08     33.57 o
  13   7   2    283.82    271.33     10.54 o
  15   7   2    180.85    183.17      8.85 o
  17   7   2   2341.72   2497.97     32.35 o
  19   7   2   1781.60   1813.66     26.83 o
  21   7   2   1059.95   1031.53     19.22 o
  23   7   2    431.88    452.41     12.69 o
  25   7   2    550.09    553.60     17.60 o
 -26   8   2    188.08    195.83      9.47 o
 -24   8   2    724.41    774.39     21.91 o
 -22   8   2    177.29    167.68      8.24 o
 -20   8   2     10.26      7.92      3.77 <
 -18   8   2   1071.14   1077.72     20.69 o
 -16   8   2   1191.76   1193.22     24.01 o
 -14   8   2    538.51    525.15     15.38 o
 -12   8   2   1147.69   1189.91     22.88 o
 -10   8   2   2256.10   2177.65     33.01 o
  -8   8   2    825.09    881.30     20.91 o
  -6   8   2    545.94    543.52     18.41 o
  -4   8   2     75.70     94.80      8.41 o
  -2   8   2    590.27    612.93     19.51 o
   0   8   2    231.68    263.07     14.04 o
   2   8   2     67.73     55.84      7.78 o
   4   8   2     83.80     58.65      7.27 o
   6   8   2   1629.39   1715.76     27.67 o
   8   8   2    301.07    280.21     11.06 o
  10   8   2     86.86     95.00      7.54 o
  12   8   2     63.30     66.53      6.63 o
  14   8   2     46.68     49.97      6.36 o
  16   8   2     36.27     27.67      5.07 o
  18   8   2     15.57     16.65      4.08 o
  20   8   2    183.69    178.86      8.32 o
  22   8   2     23.49     26.39      6.28 o
 -23   9   2      2.91      2.50      3.43 <
 -21   9   2    146.89    124.54      9.61 o
 -19   9   2     36.95     21.26      4.36 o
 -17   9   2    451.35    453.94     15.51 o
 -15   9   2    456.71    452.16     16.48 o
 -13   9   2   1147.13   1152.16     24.55 o
 -11   9   2   2886.85   2824.97     38.82 o
  -9   9   2    171.51    169.27     10.08 o
  -7   9   2     44.09     40.82      5.63 o
  -5   9   2     25.92     11.96      4.99 <
  -3   9   2    655.56    644.72     20.91 o
  -1   9   2      0.28      2.37      3.65 <
   1   9   2    482.07    460.98     15.75 o
   3   9   2      4.19      1.62      4.40 <
   5   9   2     56.21     51.83      6.95 o
   7   9   2    392.50    384.94     12.96 o
   9   9   2    410.60    438.49     16.21 o
  11   9   2   1671.60   1816.67     29.14 o
  13   9   2   2332.71   2571.82     37.05 o
  15   9   2    495.53    526.95     16.29 o
  17   9   2      5.61      2.39      3.86 <
  19   9   2     23.55     20.81      3.72 o
 -18  10   2     10.19      6.94      3.59 <
 -16  10   2      1.50     -0.29      4.13 <
 -14  10   2    508.91    537.28     19.52 o
 -12  10   2     80.51    103.78      8.02 o
 -10  10   2     21.46     21.57      4.52 o
  -8  10   2      5.72     13.63      4.50 o
  -6  10   2      0.15      4.85      4.21 <
  -4  10   2    294.69    291.50     18.68 o
  -2  10   2    148.88    116.27     12.01 o
   0  10   2    527.81    623.33     19.25 o
   2  10   2      1.90      4.06      3.67 <
   4  10   2     59.23     49.63      6.24 o
   6  10   2     44.69     26.91      5.14 o
   8  10   2    128.34    117.74      9.02 o
  10  10   2    803.05    871.03     22.45 o
  12  10   2    364.42    353.69     17.29 o
  14  10   2   1109.43   1072.35     24.42 o
 -11  11   2      2.27     -0.17      3.47 <
  -9  11   2     38.76     41.78      7.17 o
  -7  11   2      6.78     11.13      4.65 <
  -5  11   2     14.50      7.75      4.89 <
  -3  11   2     56.71     56.92      8.61 o
  -1  11   2    332.25    292.94     14.13 o
   1  11   2      0.00     12.92      4.47 <
   3  11   2     30.98     42.04      8.00 o
   5  11   2     73.67     66.90      6.87 o
   7  11   2     60.71     60.46      8.36 o
 -35   1   3     26.38     48.80      6.29 o
 -33   1   3     11.65     13.53      4.41 o
 -31   1   3     96.52     97.84     10.35 o
 -29   1   3    226.84    235.29     15.55 o
 -27   1   3    268.02    241.98     12.47 o
 -25   1   3    261.62    248.81     16.46 o
 -23   1   3     78.23     68.14      7.63 o
 -21   1   3    414.64    510.95     19.29 o
 -19   1   3     52.59     36.76      5.11 o
 -17   1   3    104.07    109.70     15.28 o
 -15   1   3   4647.97   4957.21     75.18 o
 -13   1   3     30.96     13.45      8.73 <
 -11   1   3   8171.95   7877.25     80.05 o
  -9   1   3     98.60     87.47      8.59 o
  -7   1   3    626.76    661.43     21.52 o
  -5   1   3   8531.02   7904.57     72.90 o
  -3   1   3  29070.40  26203.80    128.09 o
  -1   1   3  13522.70  12642.00    110.62 o
   1   1   3   3307.91   3109.28     52.50 o
   3   1   3   1365.29   1195.47     34.42 o
   5   1   3   7872.68   7426.64     77.02 o
   7   1   3   2939.66   2933.05     51.88 o
   9   1   3   2029.80   1976.91     43.95 o
  11   1   3   2655.54   2588.17     44.93 o
  13   1   3    519.83    644.43     18.63 o
  15   1   3   1089.00   1223.12     18.73 o
  17   1   3    893.74    911.43     18.53 o
  19   1   3   1265.91   1256.13     24.64 o
  21   1   3     93.81     93.48      7.80 o
  23   1   3   5130.53   5369.44     57.91 o
  25   1   3      0.03     -4.94      4.80 <
  27   1   3      5.45     11.50      4.58 <
  29   1   3      9.06      1.17      4.57 <
  31   1   3    379.12    432.28     23.50 o
 -36   2   3     26.47     46.50      7.71 o
 -34   2   3    146.62    153.97     10.40 o
 -32   2   3    909.45    853.26     23.69 o
 -30   2   3    162.37    153.06     12.89 o
 -28   2   3    132.76    107.32     11.18 o
 -26   2   3    304.60    278.07     16.41 o
 -24   2   3      2.97      9.69      4.57 <
 -22   2   3   1334.75   1464.49     30.92 o
 -20   2   3    432.58    382.59     16.21 o
 -18   2   3    535.94    687.54     22.06 o
 -16   2   3  12856.40  13989.40    130.78 o
 -14   2   3   5699.63   6120.51     78.95 o
 -12   2   3    503.05    428.72     20.07 o
 -10   2   3    220.78    246.18     14.14 o
  -8   2   3   2973.49   2683.81     43.87 o
  -6   2   3   2407.53   2139.82     44.77 o
  -4   2   3   3482.17   3641.17     51.92 o
  -2   2   3  22081.30  20041.70    131.05 o
   0   2   3     53.83     84.68      8.46 o
   2   2   3   1601.13   1493.82     37.75 o
   4   2   3   1493.50   1473.62     35.75 o
   6   2   3    663.34    553.34     22.94 o
   8   2   3    592.53    752.45     22.33 o
  10   2   3   8857.42   9956.04     86.65 o
  12   2   3    325.94    324.71     15.48 o
  14   2   3    190.01    204.13      9.68 o
  16   2   3     67.23     51.93      4.84 o
  18   2   3     11.38     18.08      4.16 o
  20   2   3    184.05    193.44      9.81 o
  22   2   3    499.15    487.06     16.51 o
  24   2   3      1.72      1.45      4.94 <
  26   2   3    164.96    150.22     10.17 o
  28   2   3      2.07     -6.63      4.28 <
  30   2   3     22.60     21.33      5.77 o
 -35   3   3    282.67    344.63     15.45 o
 -33   3   3    578.05    518.29     18.64 o
 -31   3   3      4.00      2.18      5.01 <
 -29   3   3     28.13     18.13      6.09 <
 -27   3   3    918.55   1079.77     32.62 o
 -25   3   3     20.29     37.86      6.94 o
 -23   3   3      1.63      5.07      5.01 <
 -21   3   3     10.28     11.60      5.07 <
 -19   3   3     48.59     49.11      7.00 o
 -17   3   3    677.52    709.97     19.00 o
 -15   3   3   1207.59   1540.52     27.50 o
 -13   3   3   2093.16   2161.07     40.24 o
 -11   3   3    221.46    249.73     11.77 o
  -9   3   3    463.92    451.02     16.50 o
  -7   3   3   2285.02   2313.30     40.37 o
  -5   3   3    865.23    949.04     29.44 o
  -3   3   3   1389.52   1287.17     39.56 o
  -1   3   3    766.92    561.91     26.36 o
   1   3   3   3196.53   3132.61     58.15 o
   3   3   3   1403.26   1321.38     31.80 o
   5   3   3   2640.60   2489.98     44.89 o
   7   3   3   1844.83   1991.57     45.09 o
   9   3   3   1553.53   1676.97     38.71 o
  11   3   3   2880.20   2843.60     34.54 o
  13   3   3    581.93    540.27     14.04 o
  15   3   3     40.42     61.62      5.24 o
  17   3   3    647.09    682.55     16.97 o
  19   3   3    220.29    219.76     10.39 o
  21   3   3    448.10    438.05     14.57 o
  23   3   3    884.18    887.12     21.00 o
  25   3   3   1064.57   1054.26     23.59 o
  27   3   3    441.60    469.91     16.14 o
  29   3   3    140.30    123.51     12.37 o
  31   3   3      3.70      2.03      5.51 <
 -34   4   3      0.26     -6.99      3.89 <
 -32   4   3      9.36     23.21      4.94 o
 -30   4   3      0.18     -1.47      4.16 <
 -28   4   3     73.33    104.96     10.96 o
 -26   4   3   1167.32   1139.74     24.89 o
 -24   4   3    176.90    152.16      9.51 o
 -22   4   3    166.71    181.18     12.25 o
 -20   4   3    385.65    406.29     15.82 o
 -18   4   3    486.88    527.40     16.16 o
 -16   4   3    516.18    472.44     12.99 o
 -14   4   3     84.19     67.99      5.41 o
 -12   4   3   1360.22   1320.63     25.23 o
 -10   4   3    467.65    511.49     19.24 o
  -8   4   3   2569.65   2551.90     42.06 o
  -6   4   3   7247.11   7209.38     74.98 o
  -4   4   3    673.60    620.36     22.11 o
  -2   4   3   2162.83   1970.81     44.51 o
   0   4   3    560.90    545.05     22.23 o
   2   4   3    304.28    287.92     14.77 o
   4   4   3   2637.19   2577.34     47.05 o
   6   4   3     49.88     28.27      8.09 o
   8   4   3    442.45    502.43     12.89 o
  10   4   3    474.44    472.45     11.96 o
  12   4   3   1379.90   1368.19     21.09 o
  14   4   3    296.27    304.98      9.96 o
  16   4   3     62.07     64.11      5.58 o
  18   4   3     41.11     27.30      4.63 o
  20   4   3     11.43     15.38      4.58 o
  22   4   3    265.89    247.16     11.44 o
  24   4   3    164.87    161.57      9.76 o
  26   4   3    680.94    699.82     18.48 o
  28   4   3    132.11    159.10     13.31 o
  30   4   3    213.61    223.17     13.62 o
 -33   5   3    144.62    140.07     11.99 o
 -31   5   3     29.60     24.97      6.17 o
 -29   5   3     59.57     72.50      7.39 o
 -27   5   3    512.25    515.56     16.46 o
 -25   5   3      9.62     11.71      5.55 <
 -23   5   3     25.64     41.19      6.97 o
 -21   5   3     14.88     15.26      5.72 <
 -19   5   3   3018.36   3081.66     42.26 o
 -17   5   3   1032.47   1006.46     22.47 o
 -15   5   3    949.35    985.57     20.34 o
 -13   5   3    238.81    248.00     10.86 o
 -11   5   3    887.08    906.15     19.07 o
  -9   5   3   1582.32   1615.07     24.01 o
  -7   5   3    616.65    770.72     16.60 o
  -5   5   3    761.67    711.45     18.31 o
  -3   5   3    124.71    126.58      9.66 o
  -1   5   3   8156.63   8164.17     75.11 o
   1   5   3   1731.18   1856.46     30.60 o
   3   5   3    458.17    470.83     13.70 o
   5   5   3    112.79    147.34      7.76 o
   7   5   3     56.92     57.09      5.07 o
   9   5   3    196.09    145.21      7.34 o
  11   5   3    115.23     99.31      5.87 o
  13   5   3      2.45      6.85      3.42 <
  15   5   3    600.93    612.59     14.82 o
  17   5   3    663.14    625.88     15.68 o
  19   5   3   2702.40   2804.13     35.11 o
  21   5   3   1529.40   1658.20     26.82 o
  23   5   3    242.32    231.93     10.00 o
  25   5   3      0.10     -2.42      3.60 <
  27   5   3     69.24     59.78      6.31 o
 -30   6   3     61.65     69.98      7.71 o
 -28   6   3     68.17     65.28      6.14 o
 -26   6   3    852.11    902.62     21.18 o
 -24   6   3    297.10    304.25     14.43 o
 -22   6   3      4.20      8.88      5.14 <
 -20   6   3   1579.94   1549.87     27.18 o
 -18   6   3     71.75     72.92      7.90 o
 -16   6   3   2950.17   3000.64     39.41 o
 -14   6   3    256.34    274.64     11.93 o
 -12   6   3   1265.97   1265.19     25.01 o
 -10   6   3   2699.90   2811.52     38.24 o
  -8   6   3    308.37    317.99     12.82 o
  -6   6   3   1422.38   1440.01     22.68 o
  -4   6   3   3137.98   3282.54     34.10 o
  -2   6   3    185.02    193.98      9.20 o
   0   6   3    170.77    222.35     10.47 o
   2   6   3    412.12    400.95     12.23 o
   4   6   3    160.69    138.22      8.63 o
   6   6   3   2618.16   2604.71     34.92 o
   8   6   3      1.10      3.42      4.11 <
  10   6   3   2766.39   2740.77     34.79 o
  12   6   3   1475.93   1465.78     25.33 o
  14   6   3    189.73    184.59      9.59 o
  16   6   3      9.22     17.69      4.74 o
  18   6   3   2398.73   2488.95     32.69 o
  20   6   3   1302.86   1357.58     25.33 o
  22   6   3     32.24     28.62      4.62 o
  24   6   3      2.34      4.53      3.55 <
  26   6   3     27.79     32.21      4.67 o
 -29   7   3    387.49    407.12     16.27 o
 -27   7   3     25.68     30.58      4.94 o
 -25   7   3    350.79    326.28     13.21 o
 -23   7   3    581.27    578.39     17.10 o
 -21   7   3     82.05     86.73      7.09 o
 -19   7   3     65.27     60.56      6.48 o
 -17   7   3   2522.71   2757.98     34.57 o
 -15   7   3    281.14    223.96     10.23 o
 -13   7   3   2047.53   2070.92     32.63 o
 -11   7   3   1245.90   1115.59     26.43 o
  -9   7   3     95.54     87.95      7.87 o
  -7   7   3    367.25    379.29     15.14 o
  -5   7   3   2386.35   2435.30     35.21 o
  -3   7   3    574.50    575.72     15.45 o
  -1   7   3     40.56     37.27      5.57 o
   1   7   3    640.60    676.63     19.98 o
   3   7   3    522.67    499.42     17.48 o
   5   7   3   2837.56   2932.05     34.67 o
   7   7   3   1888.91   1950.20     30.14 o
   9   7   3    344.62    381.81     13.58 o
  11   7   3     35.80     39.75      5.09 o
  13   7   3   3331.07   3696.86     40.27 o
  15   7   3     64.11     66.43      5.95 o
  17   7   3    293.24    315.03     10.84 o
  19   7   3     51.83     47.62      4.67 o
  21   7   3    157.72    165.32      8.34 o
  23   7   3    163.99    163.24      9.47 o
  25   7   3     46.72     39.90      7.54 o
 -26   8   3     11.40      9.52      2.61 o
 -24   8   3    401.16    399.91     14.28 o
 -22   8   3    155.63    129.83      8.54 o
 -20   8   3      6.43      8.32      3.70 <
 -18   8   3    759.17    761.80     19.85 o
 -16   8   3    209.22    220.73     10.78 o
 -14   8   3     22.24     26.24      4.96 o
 -12   8   3    170.12    189.11     10.20 o
 -10   8   3   1019.85   1004.51     23.69 o
  -8   8   3     86.56     61.69      6.26 o
  -6   8   3    233.65    221.90     12.28 o
  -4   8   3    246.55    235.82     13.58 o
  -2   8   3    125.04    109.41      7.90 o
   0   8   3    294.67    289.06     11.22 o
   2   8   3    621.53    611.53     16.94 o
   4   8   3    236.54    230.42     11.89 o
   6   8   3     18.36     16.36      4.41 o
   8   8   3    885.58    923.47     19.58 o
  10   8   3   5695.09   6088.22     49.67 o
  12   8   3      8.32     12.52      4.67 <
  14   8   3    180.77    178.81      9.39 o
  16   8   3   1099.07   1154.11     22.40 o
  18   8   3    264.59    267.15     10.40 o
  20   8   3    170.18    176.47     10.76 o
  22   8   3     61.85     56.06      7.07 o
 -23   9   3     98.37     96.69      9.93 o
 -21   9   3      8.94     10.22      3.82 <
 -19   9   3    251.55    203.76      9.68 o
 -17   9   3    768.18    748.82     16.36 o
 -15   9   3   1829.58   1856.20     27.25 o
 -13   9   3     22.63     31.82      5.24 o
 -11   9   3    302.09    243.40     12.72 o
  -9   9   3     17.13      3.59      4.80 <
  -7   9   3    184.83    176.61     11.03 o
  -5   9   3      0.00      4.84      4.74 <
  -3   9   3     78.12     68.26      7.70 o
  -1   9   3      6.30      7.73      4.55 <
   1   9   3      0.92      3.43      4.70 <
   3   9   3    214.08    214.16     10.91 o
   5   9   3    316.38    334.52     13.52 o
   7   9   3      3.19      3.69      4.28 <
   9   9   3    327.16    331.71     14.63 o
  11   9   3    440.69    455.17     14.80 o
  13   9   3    648.10    671.30     18.88 o
  15   9   3    420.34    438.42     15.61 o
  17   9   3     21.93     12.96      3.59 o
  19   9   3     40.56     50.58      9.86 o
 -18  10   3   1339.16   1292.90     31.39 o
 -16  10   3      4.35      1.49      3.11 <
 -14  10   3     37.58     60.29      8.88 o
 -12  10   3    260.05    252.72     11.94 o
 -10  10   3     33.75     39.52      5.48 o
  -8  10   3     32.87     28.60      5.21 o
  -6  10   3     13.40      6.55      3.98 <
  -4  10   3      0.00      1.52      5.35 <
  -2  10   3    222.78    222.89     13.36 o
   0  10   3     20.77     26.79      5.31 o
   2  10   3     54.69     57.28      6.36 o
   4  10   3     44.72     46.30      6.55 o
   6  10   3     27.58     32.73      4.82 o
   8  10   3      0.20     -0.39      4.77 <
  10  10   3      1.20      1.20      4.08 <
  12  10   3    332.04    340.70     14.24 o
  14  10   3     58.51     62.00      5.99 o
 -11  11   3      2.54      3.62      4.75 <
  -9  11   3     23.38      7.22      4.31 <
  -7  11   3    129.37    163.99     13.23 o
  -5  11   3    121.23    131.54     12.16 o
  -3  11   3     69.16     67.11      9.41 o
  -1  11   3     68.82     65.50      8.86 o
   1  11   3      0.21      1.79      3.40 <
   3  11   3     25.95     25.12      6.16 o
   5  11   3    177.46    198.97     13.77 o
 -36   0   4     56.49     67.33      9.10 o
 -34   0   4     96.35     89.28     12.16 o
 -32   0   4    104.04    118.46     12.13 o
 -30   0   4     36.88     32.72      7.71 o
 -28   0   4     11.02      9.93      6.56 <
 -26   0   4    514.62    541.62     31.35 o
 -24   0   4    313.56    336.92     28.45 o
 -22   0   4    297.92    339.25     23.21 o
 -20   0   4   1527.35   1611.67     45.56 o
 -18   0   4  42470.60  46317.40    227.52 o
 -16   0   4   6982.30   7310.94    146.47 o
 -14   0   4   4342.07   4155.12     89.52 o
 -12   0   4   1070.82   1120.43     43.31 o
 -10   0   4   5348.29   4735.86    116.34 o
  -8   0   4   1976.97   1978.30     41.72 o
  -6   0   4   4636.20   4644.89     70.09 o
  -4   0   4   5202.74   4442.63    128.90 o
  -2   0   4   4778.71   4950.65    142.49 o
   0   0   4  18830.80  18448.90    289.14 o
   2   0   4   2913.07   3004.44    122.31 o
   4   0   4    170.85    127.00     12.69 o
   6   0   4     13.31     12.62     10.03 <
   8   0   4  20819.70  20998.20    207.04 o
  10   0   4    206.06    286.86     24.33 o
  12   0   4    207.95    210.71      9.90 o
  14   0   4   1339.39   1229.53     28.18 o
  16   0   4   1529.59   1553.74     34.39 o
  18   0   4    673.66    688.99     24.18 o
  20   0   4   7669.57   7808.45     89.49 o
  22   0   4     98.39     97.00     13.03 o
  24   0   4   1684.27   1741.93     40.01 o
  26   0   4      6.32     16.64      5.21 o
  28   0   4     89.68     85.97     10.05 o
 -35   1   4      1.24      7.10      3.67 <
 -33   1   4    121.27    106.30      8.73 o
 -31   1   4     23.58      9.02      5.13 <
 -29   1   4    114.12    110.46      9.78 o
 -27   1   4    178.76    153.67     10.10 o
 -25   1   4   1012.22    959.61     29.46 o
 -23   1   4     22.19     33.09      6.48 o
 -21   1   4     53.75     60.66      7.60 o
 -19   1   4   3600.57   3674.79     47.62 o
 -17   1   4    683.87    653.59     20.93 o
 -15   1   4   1453.18   1629.48     44.80 o
 -13   1   4    661.63    576.89     30.54 o
 -11   1   4   7992.83   7796.97     85.31 o
  -9   1   4     95.57     99.16      8.88 o
  -7   1   4   3632.89   3267.75     54.40 o
  -5   1   4  11610.10  10905.90     97.13 o
  -3   1   4    466.05    367.57     17.78 o
  -1   1   4   1420.27   1200.57     31.79 o
   1   1   4   4760.19   4089.34     69.58 o
   3   1   4   1446.20   1311.39     40.78 o
   5   1   4   1622.10   1660.11     36.19 o
   7   1   4  17573.80  18103.70    125.72 o
   9   1   4   2650.02   2816.12     62.74 o
  11   1   4    607.41    592.61     17.02 o
  13   1   4    911.61    932.65     16.31 o
  15   1   4     17.47     20.47      3.86 o
  17   1   4    146.81    130.36      8.29 o
  19   1   4    334.28    314.80     12.74 o
  21   1   4   2361.64   2418.31     32.94 o
  23   1   4    555.03    519.38     16.95 o
  25   1   4      0.02     11.22      4.18 <
  27   1   4    940.32    943.83     22.22 o
  29   1   4     22.50     28.18      7.44 o
 -36   2   4      0.13      2.37      3.04 <
 -34   2   4      0.57      1.12      3.52 <
 -32   2   4     29.66     21.67      5.82 o
 -30   2   4    148.76    191.78     13.92 o
 -28   2   4      0.94      2.99      5.92 <
 -26   2   4   1354.05   1407.01     32.24 o
 -24   2   4    597.20    597.78     22.13 o
 -22   2   4    525.90    540.28     20.15 o
 -20   2   4      3.51     -0.74      3.76 <
 -18   2   4   1657.17   1797.45     34.34 o
 -16   2   4     70.18     96.66      9.54 o
 -14   2   4    125.57    119.82     13.69 o
 -12   2   4    706.49    793.17     23.32 o
 -10   2   4    197.61    242.03     15.72 o
  -8   2   4     53.68     72.84      9.15 o
  -6   2   4    653.86    912.36     27.36 o
  -4   2   4  17947.70  17400.30    112.56 o
  -2   2   4      8.74     17.14      6.38 <
   0   2   4    594.06    589.68     29.61 o
   2   2   4   9055.00   9678.80     90.95 o
   4   2   4   2795.94   2894.21     48.87 o
   6   2   4  16605.80  17089.90    125.05 o
   8   2   4   4714.41   5050.80     68.60 o
  10   2   4   5705.95   6139.01     50.41 o
  12   2   4    955.29    991.77     18.97 o
  14   2   4   5886.80   6170.67     52.56 o
  16   2   4   1141.75   1071.74     21.44 o
  18   2   4      7.28     13.50      3.82 o
  20   2   4    996.56   1000.47     21.98 o
  22   2   4   1468.65   1582.12     27.31 o
  24   2   4    289.32    299.20     13.91 o
  26   2   4     44.31     43.03      6.04 o
  28   2   4    763.73    745.70     33.86 o
  30   2   4     43.40     19.94      6.66 <
 -35   3   4     17.75     20.25      4.40 o
 -33   3   4      2.07      4.18      4.25 <
 -31   3   4     32.16     13.31      5.70 <
 -29   3   4    566.91    581.79     23.80 o
 -27   3   4     90.19    111.97     10.28 o
 -25   3   4     23.79     24.21      6.77 o
 -23   3   4   1486.23   1414.70     31.02 o
 -21   3   4    177.41    138.60      9.86 o
 -19   3   4     15.34     17.52      5.02 o
 -17   3   4      5.61     14.24      4.16 o
 -15   3   4   1921.57   1946.22     34.76 o
 -13   3   4     86.48     75.04      8.37 o
 -11   3   4   1479.99   1465.59     30.04 o
  -9   3   4   1280.21   1454.43     29.33 o
  -7   3   4    102.40    110.21      9.35 o
  -5   3   4    901.52    997.46     28.01 o
  -3   3   4   4348.84   4396.47     57.65 o
  -1   3   4      1.07      8.58      5.94 <
   1   3   4    216.32    253.82     17.90 o
   3   3   4  10447.70  10929.10     96.54 o
   5   3   4   2058.03   2125.47     44.69 o
   7   3   4    696.11    765.01     28.32 o
   9   3   4     23.83     36.40      5.26 o
  11   3   4    145.50    158.00      8.32 o
  13   3   4    529.53    519.73     14.48 o
  15   3   4    687.89    684.79     18.48 o
  17   3   4      1.01      4.53      3.91 <
  19   3   4    122.76    108.35      7.76 o
  21   3   4    339.70    378.78     14.01 o
  23   3   4    370.61    365.35     14.46 o
  25   3   4     13.77      7.54      4.41 <
  27   3   4      0.39      2.10      4.43 <
  29   3   4     79.22     63.11      8.39 o
 -34   4   4     30.58     40.16      5.24 o
 -32   4   4    121.24     88.30      9.86 o
 -30   4   4      1.39     -2.00      6.09 <
 -28   4   4   1001.20    865.39     25.97 o
 -26   4   4     86.90    119.51     10.15 o
 -24   4   4      0.03     10.66      4.91 <
 -22   4   4     72.49     51.64      9.05 o
 -20   4   4    846.72    939.79     26.21 o
 -18   4   4    374.82    367.61     17.17 o
 -16   4   4    108.66    112.46      7.93 o
 -14   4   4    636.05    555.32     16.09 o
 -12   4   4    459.36    498.89     13.82 o
 -10   4   4   1165.84   1330.73     29.90 o
  -8   4   4      0.00      2.93      6.06 <
  -6   4   4   4853.02   4957.84     62.99 o
  -4   4   4    142.55    158.79     14.23 o
  -2   4   4    521.84    549.90     28.51 o
   0   4   4     24.60      9.13      7.38 <
   2   4   4   1260.41   1332.12     35.01 o
   4   4   4    602.51    706.63     18.22 o
   6   4   4    434.67    423.01     12.11 o
   8   4   4     42.43     45.10      4.75 o
  10   4   4     93.35     78.85      5.29 o
  12   4   4    369.83    384.11     11.49 o
  14   4   4    812.97    861.75     18.59 o
  16   4   4    111.86    104.86      7.02 o
  18   4   4     69.56     65.06      6.09 o
  20   4   4    630.01    538.78     15.40 o
  22   4   4     75.97     56.38      5.77 o
  24   4   4    129.46    127.09      8.58 o
  26   4   4    449.22    475.22     17.32 o
  28   4   4     50.58     61.27      8.19 o
 -33   5   4      5.98      0.25      2.88 <
 -31   5   4     79.71     78.29      9.05 o
 -29   5   4      0.21     -2.01      4.41 <
 -27   5   4     44.44     24.16      6.33 o
 -25   5   4    825.30    748.30     22.13 o
 -23   5   4    890.97    872.42     26.51 o
 -21   5   4    720.15    725.24     26.58 o
 -19   5   4   4767.13   4938.29     60.49 o
 -17   5   4    300.38    297.17     12.37 o
 -15   5   4   2043.28   2088.87     31.63 o
 -13   5   4    245.25    258.66     10.45 o
 -11   5   4    325.37    319.19     11.10 o
  -9   5   4    161.38    147.14      7.34 o
  -7   5   4    215.20    279.16      9.71 o
  -5   5   4   1543.89   1498.04     22.93 o
  -3   5   4    116.81    136.77      7.92 o
  -1   5   4   1251.78   1264.47     21.90 o
   1   5   4   4201.79   4203.68     40.60 o
   3   5   4   1192.66   1276.27     18.48 o
   5   5   4   1040.70   1064.06     18.58 o
   7   5   4    623.53    628.54     14.52 o
   9   5   4    585.06    563.74     14.55 o
  11   5   4    187.04    178.28      8.41 o
  13   5   4     40.41     44.40      5.35 o
  15   5   4      0.62      3.79      3.62 <
  17   5   4     19.86     16.80      4.43 o
  19   5   4    745.91    689.47     17.60 o
  21   5   4   1098.19   1105.53     22.91 o
  23   5   4    468.11    435.60     13.72 o
  25   5   4   1026.74   1097.20     25.08 o
  27   5   4    145.21    128.68     10.59 o
 -32   6   4    206.03    228.78     21.08 o
 -30   6   4    105.77    120.49     12.43 o
 -28   6   4    167.69    155.21      9.22 o
 -26   6   4    272.24    248.95     11.40 o
 -24   6   4   1052.71   1024.55     25.38 o
 -22   6   4    213.38    220.05     13.52 o
 -20   6   4    971.69    919.42     20.88 o
 -18   6   4      4.23      1.00      5.11 <
 -16   6   4   1173.26   1256.10     25.89 o
 -14   6   4     32.63     34.09      5.45 o
 -12   6   4     31.93     20.45      5.01 o
 -10   6   4    240.65    278.40     10.78 o
  -8   6   4   1014.71   1017.97     22.05 o
  -6   6   4    251.39    210.80      8.93 o
  -4   6   4   2592.12   2484.29     30.78 o
  -2   6   4    227.32    178.74      9.32 o
   0   6   4   1281.82   1276.42     22.18 o
   2   6   4   1266.29   1186.28     27.53 o
   4   6   4    186.51    209.53      9.41 o
   6   6   4   6401.77   6437.79     50.60 o
   8   6   4    688.92    685.69     17.90 o
  10   6   4   2321.60   2295.12     29.06 o
  12   6   4   1309.38   1374.47     21.54 o
  14   6   4   1068.89   1107.86     20.66 o
  16   6   4      0.07      1.08      4.38 <
  18   6   4    486.04    487.22     14.77 o
  20   6   4   1481.72   1628.78     26.84 o
  22   6   4   1667.68   1891.48     26.89 o
  24   6   4     20.04     11.38      3.99 <
 -29   7   4   1154.18   1265.62     28.53 o
 -27   7   4    690.93    752.12     19.49 o
 -25   7   4    593.59    610.77     16.41 o
 -23   7   4    273.05    264.14     12.84 o
 -21   7   4    170.81    197.08     10.00 o
 -19   7   4      1.77      0.25      4.09 <
 -17   7   4   2758.51   2895.35     35.08 o
 -15   7   4     22.96     17.15      4.57 o
 -13   7   4    809.62    825.28     19.59 o
 -11   7   4   1813.24   1752.62     30.75 o
  -9   7   4   1633.61   1704.79     30.28 o
  -7   7   4     13.09     23.39      6.28 o
  -5   7   4   2776.28   2752.06     38.38 o
  -3   7   4   7501.29   7881.96     69.88 o
  -1   7   4      6.45     12.13      3.99 o
   1   7   4   1833.30   1793.61     29.79 o
   3   7   4   5883.15   6048.70     54.16 o
   5   7   4   5585.69   5759.24     52.63 o
   7   7   4   1143.33   1212.91     21.05 o
   9   7   4   5389.60   5845.12     52.53 o
  11   7   4    770.80    811.43     18.63 o
  13   7   4   1497.73   1593.05     26.50 o
  15   7   4   2403.33   2625.75     33.33 o
  17   7   4    203.18    196.94      9.32 o
  19   7   4    123.29    129.76      8.32 o
  21   7   4    925.21    991.15     22.79 o
  23   7   4   1430.43   1422.03     31.51 o
 -26   8   4     53.99     46.32      4.82 o
 -24   8   4    314.95    336.80     13.20 o
 -22   8   4    917.44    986.63     24.23 o
 -20   8   4     60.73     67.05      6.36 o
 -18   8   4    401.11    464.61     15.43 o
 -16   8   4    162.28    139.14      8.54 o
 -14   8   4    410.55    417.34     14.36 o
 -12   8   4    209.17    216.79     10.73 o
 -10   8   4   1420.04   1516.89     26.76 o
  -8   8   4   1315.59   1324.30     24.81 o
  -6   8   4    118.10    121.32      8.58 o
  -4   8   4   1528.25   1488.69     29.87 o
  -2   8   4    974.14   1024.92     26.11 o
   0   8   4   1886.17   1999.31     27.05 o
   2   8   4      0.02      5.57      3.79 <
   4   8   4   1255.36   1302.65     23.40 o
   6   8   4     27.48     36.67      5.43 o
   8   8   4      0.03      6.12      4.04 <
  10   8   4     70.33     65.68      5.50 o
  12   8   4     51.03     58.12      5.72 o
  14   8   4      2.64     -1.67      3.52 <
  16   8   4    627.94    654.57     16.09 o
  18   8   4    239.91    224.15     10.07 o
  20   8   4      0.01     -1.39      3.43 <
 -23   9   4     42.30     33.21      5.33 o
 -21   9   4    405.88    355.49     13.96 o
 -19   9   4    246.40    221.48      9.78 o
 -17   9   4   1728.72   1743.11     26.37 o
 -15   9   4    460.98    413.32     12.82 o
 -13   9   4   1091.30   1117.52     22.84 o
 -11   9   4    101.47     88.22      7.44 o
  -9   9   4    240.45    209.82     11.67 o
  -7   9   4    111.20    134.94     10.96 o
  -5   9   4      5.45      0.42      3.65 <
  -3   9   4    268.08    247.44     12.15 o
  -1   9   4    131.97    134.30      9.41 o
   1   9   4      2.28      4.82      3.69 <
   3   9   4     77.89     85.15      6.77 o
   5   9   4      6.13      2.40      3.54 <
   7   9   4     70.97     75.80      6.36 o
   9   9   4    519.69    526.37     14.50 o
  11   9   4    147.52    149.57      9.41 o
  13   9   4     28.29     25.93      5.75 o
  15   9   4    173.43    154.38     10.27 o
  17   9   4     22.04     24.12      6.46 o
 -18  10   4      7.95     21.97      7.90 <
 -16  10   4     12.87      7.56      4.06 <
 -14  10   4    174.60    182.14     13.94 o
 -12  10   4    388.43    360.19     17.10 o
 -10  10   4     28.99     22.99      4.96 o
  -8  10   4    728.76    710.45     20.15 o
  -6  10   4    139.81    171.11     10.40 o
  -4  10   4     17.29      8.47      4.99 <
  -2  10   4    222.71    238.00     13.72 o
   0  10   4      2.22     -1.32      3.77 <
   2  10   4    141.30    128.21      9.88 o
   4  10   4    283.42    295.57     13.87 o
   6  10   4    265.70    263.82     13.38 o
   8  10   4    541.34    559.59     18.69 o
  10  10   4    463.07    448.51     15.85 o
  12  10   4    223.11    235.79     12.92 o
  -9  11   4    111.69    130.12     10.81 o
  -7  11   4      1.44      2.42      3.91 <
  -5  11   4    144.66    135.52     11.64 o
  -3  11   4    178.43    202.24     14.01 o
  -1  11   4    539.45    564.06     22.92 o
   1  11   4      4.30      1.45      5.99 <
   3  11   4     61.00     51.37     11.66 o
 -37   1   5     69.92     83.12      9.24 o
 -35   1   5     43.78     52.74      7.26 o
 -33   1   5    454.54    464.39     19.12 o
 -31   1   5    213.82    227.05     14.48 o
 -29   1   5     21.41     13.65      4.50 o
 -27   1   5      3.75      0.86      4.92 <
 -25   1   5     93.89     92.70      9.32 o
 -23   1   5    507.69    478.90     18.88 o
 -21   1   5    173.92    179.62     11.88 o
 -19   1   5      0.81      1.27      4.40 <
 -17   1   5   5532.51   5541.99     55.61 o
 -15   1   5    625.84    581.93     27.68 o
 -13   1   5   4888.90   5146.46     76.31 o
 -11   1   5    497.09    506.76     22.64 o
  -9   1   5   3424.83   3665.93     53.08 o
  -7   1   5    264.53    286.67     15.14 o
  -5   1   5  10595.50  11049.70     91.42 o
  -3   1   5   3363.90   3611.28     62.12 o
  -1   1   5   2514.45   2886.95     70.78 o
   1   1   5     83.54     57.26     11.00 o
   3   1   5    576.05    527.13     24.30 o
   5   1   5   2300.62   2058.42     45.00 o
   7   1   5    264.92    168.98     15.82 o
   9   1   5   1864.31   1860.21     23.88 o
  11   1   5   2899.81   3069.55     35.84 o
  13   1   5      7.59     18.93      4.01 o
  15   1   5     26.39     10.67      4.41 <
  17   1   5   2412.49   2341.47     39.00 o
  19   1   5   1828.71   1668.81     29.42 o
  21   1   5   2522.98   2406.95     33.10 o
  23   1   5    562.04    524.73     16.77 o
  25   1   5    233.45    190.99      9.61 o
  27   1   5    176.79    134.86     14.11 o
 -36   2   5     66.62     67.43      9.03 o
 -34   2   5    105.47    162.24     12.37 o
 -32   2   5     36.21     44.13      8.69 o
 -30   2   5   1497.64   1387.00     42.16 o
 -28   2   5    867.43    804.55     28.38 o
 -26   2   5     63.45     72.43      8.63 o
 -24   2   5     85.46     71.37      9.73 o
 -22   2   5    925.71   1032.25     31.45 o
 -20   2   5   1225.67   1279.90     32.18 o
 -18   2   5   1836.52   2021.04     43.83 o
 -16   2   5   1926.47   1981.32     36.53 o
 -14   2   5    657.80    691.85     30.69 o
 -12   2   5   1055.84    998.62     30.46 o
 -10   2   5      0.18      5.26      5.14 <
  -8   2   5      0.97      5.04      5.13 <
  -6   2   5      5.98     13.35      6.70 <
  -4   2   5  27413.90  27582.10    160.30 o
  -2   2   5   5047.31   5264.77     77.35 o
   0   2   5     57.09     41.44      9.37 o
   2   2   5    749.51    672.61     26.80 o
   4   2   5    684.02    598.98     23.94 o
   6   2   5    859.87    992.50     33.35 o
   8   2   5   4690.14   4994.24     44.84 o
  10   2   5    282.74    347.15     10.96 o
  12   2   5      8.40     13.87      3.82 o
  14   2   5     39.23     29.79      4.92 o
  16   2   5      2.10     -3.33      4.60 <
  18   2   5   1317.09   1325.95     23.64 o
  20   2   5    146.74    181.58     10.32 o
  22   2   5    142.39    150.55     10.20 o
  24   2   5     63.73     49.70      7.16 o
  26   2   5      5.74      4.77      4.77 <
  28   2   5     30.59     34.27      8.69 o
 -35   3   5      2.41     -8.37      4.13 <
 -33   3   5    167.54    165.93     12.92 o
 -31   3   5    182.58    185.96     13.41 o
 -29   3   5   1651.12   1677.61     40.36 o
 -27   3   5    932.69    827.93     33.77 o
 -25   3   5    671.45    668.95     25.94 o
 -23   3   5    519.42    534.67     23.53 o
 -21   3   5   3594.50   3810.48     59.55 o
 -19   3   5      8.03      7.95      5.13 <
 -17   3   5    137.68    130.78      8.83 o
 -15   3   5      9.32      7.24      3.92 <
 -13   3   5   4949.00   5303.13     57.99 o
 -11   3   5     38.53     61.42      7.29 o
  -9   3   5   6579.06   6732.79     72.50 o
  -7   3   5   2244.39   2152.74     46.72 o
  -5   3   5   2415.59   2617.89     51.53 o
  -3   3   5    884.10   1124.21     40.05 o
  -1   3   5   7456.74   7833.76     93.97 o
   1   3   5    462.73    521.87     22.37 o
   3   3   5    218.29    240.93     18.69 o
   5   3   5   7301.21   7983.26     64.05 o
   7   3   5    315.11    361.81     11.06 o
   9   3   5   2095.17   2227.65     26.64 o
  11   3   5    124.56    136.11      7.09 o
  13   3   5    320.48    352.82     11.74 o
  15   3   5   1021.52   1079.04     23.94 o
  17   3   5    627.38    695.84     17.16 o
  19   3   5     62.86     80.32      5.95 o
  21   3   5    225.85    202.41     10.51 o
  23   3   5    190.83    175.00      9.30 o
  25   3   5     42.54     51.69      6.85 o
  27   3   5    853.01    786.02     26.01 o
 -34   4   5    329.19    327.30     13.06 o
 -32   4   5     28.30     36.54      7.12 o
 -30   4   5    269.38    204.93     13.92 o
 -28   4   5     85.80     83.11      9.86 o
 -26   4   5    982.55   1004.95     32.59 o
 -24   4   5    475.91    458.16     18.59 o
 -22   4   5    346.36    355.16     19.24 o
 -20   4   5    629.64    665.72     22.87 o
 -18   4   5      0.56      2.03      5.13 <
 -16   4   5   1749.97   1729.94     29.70 o
 -14   4   5      0.16     -1.13      3.62 <
 -12   4   5    187.08    162.87      7.29 o
 -10   4   5   2190.45   2267.13     27.27 o
  -8   4   5    938.36    991.98     17.95 o
  -6   4   5    233.21    309.39     11.22 o
  -4   4   5      6.95     18.88      4.35 o
  -2   4   5   3043.83   3294.39     42.11 o
   0   4   5    868.42    878.00     20.30 o
   2   4   5   6659.48   7251.60     50.09 o
   4   4   5   7071.80   7401.27     46.97 o
   6   4   5      0.18      3.92      2.82 <
   8   4   5    528.16    566.96     14.45 o
  10   4   5     30.93     42.12      3.84 o
  12   4   5   1320.61   1303.75     20.21 o
  14   4   5    196.79    205.42      8.88 o
  16   4   5    460.48    501.26     13.48 o
  18   4   5    600.10    579.82     13.70 o
  20   4   5      3.26      2.11      3.62 <
  22   4   5     17.56     17.64      4.20 o
  24   4   5    710.21    727.64     21.79 o
  26   4   5     91.44    125.89     10.56 o
 -33   5   5    116.34    109.25      8.86 o
 -31   5   5     80.30     87.84      9.54 o
 -29   5   5     13.96     17.20      5.16 o
 -27   5   5    904.32    875.82     25.92 o
 -25   5   5    121.53    117.87      9.41 o
 -23   5   5    353.28    309.32     15.50 o
 -21   5   5      1.03     -1.40      5.23 <
 -19   5   5    141.61    128.58     11.20 o
 -17   5   5   1700.28   1729.22     27.35 o
 -15   5   5   1071.75   1147.88     21.18 o
 -13   5   5     89.88     85.53      6.61 o
 -11   5   5     11.58     14.12      4.14 o
  -9   5   5   2490.42   2483.17     34.55 o
  -7   5   5     10.74      8.02      3.59 <
  -5   5   5    145.78    124.15      7.16 o
  -3   5   5     63.62     87.35      6.38 o
  -1   5   5   2162.31   2207.42     27.45 o
   1   5   5    272.30    251.16      9.59 o
   3   5   5     59.35     57.18      5.11 o
   5   5   5    192.71    180.67      8.49 o
   7   5   5     79.31     74.01      6.02 o
   9   5   5    969.28    891.50     18.05 o
  11   5   5    348.68    343.13     11.50 o
  13   5   5    231.24    204.51      8.46 o
  15   5   5    834.01    901.26     16.18 o
  17   5   5     14.11     19.01      4.67 o
  19   5   5     62.62     92.56      7.43 o
  21   5   5    441.30    447.58     14.11 o
  23   5   5     13.88     16.17      4.36 o
  25   5   5     75.49     93.41      8.04 o
 -30   6   5    127.38    124.54     12.45 o
 -28   6   5    148.40    147.29      9.83 o
 -26   6   5    328.48    334.00     12.87 o
 -24   6   5    480.04    479.61     18.54 o
 -22   6   5    116.99     87.52      9.17 o
 -20   6   5      4.05     11.32      6.31 <
 -18   6   5    158.60    168.25      9.22 o
 -16   6   5    162.32    140.34      9.03 o
 -14   6   5   3074.19   3014.12     40.67 o
 -12   6   5    314.24    284.92     11.11 o
 -10   6   5   2109.42   2134.48     29.16 o
  -8   6   5     78.30     97.96      7.93 o
  -6   6   5   4096.67   4177.93     42.98 o
  -4   6   5   1695.59   1668.94     27.25 o
  -2   6   5    442.31    444.41     14.50 o
   0   6   5    134.15    150.50      9.32 o
   2   6   5    727.18    752.67     18.80 o
   4   6   5     26.04     21.57      4.75 o
   6   6   5    261.93    202.90     10.62 o
   8   6   5   2721.14   2797.65     37.09 o
  10   6   5    906.82    952.59     18.41 o
  12   6   5     48.00     49.73      4.89 o
  14   6   5      4.89      6.58      3.43 <
  16   6   5   1301.41   1364.00     24.18 o
  18   6   5   1128.12   1139.85     22.66 o
  20   6   5      6.35      7.95      3.64 <
  22   6   5    386.83    370.82     12.59 o
  24   6   5     87.78     98.15     10.84 o
 -29   7   5      0.00     -2.06      3.25 <
 -27   7   5    787.44    732.95     19.09 o
 -25   7   5    663.50    609.13     17.39 o
 -23   7   5    125.32    168.04     10.30 o
 -21   7   5    940.37    999.94     26.11 o
 -19   7   5     27.13     28.28      5.36 o
 -17   7   5     72.25     64.65      6.09 o
 -15   7   5    321.87    306.54     11.61 o
 -13   7   5     98.20    101.26      7.29 o
 -11   7   5   1331.94   1419.30     22.83 o
  -9   7   5     17.31     22.33      5.06 o
  -7   7   5     44.98     40.95      7.71 o
  -5   7   5    487.20    430.77     16.14 o
  -3   7   5    138.70    132.76      9.30 o
  -1   7   5   7700.84   8180.00     68.63 o
   1   7   5    556.06    556.77     16.65 o
   3   7   5    300.67    290.70     10.44 o
   5   7   5   1200.31   1255.90     23.62 o
   7   7   5   1518.00   1650.68     26.38 o
   9   7   5    236.70    238.04     10.05 o
  11   7   5    235.01    249.05     10.84 o
  13   7   5      7.14     12.37      3.82 o
  15   7   5    239.65    256.17     11.30 o
  17   7   5   1008.57   1151.85     21.40 o
  19   7   5     20.00     30.90      5.35 o
  21   7   5    432.63    434.86     18.81 o
 -26   8   5    353.28    342.38     13.18 o
 -24   8   5      2.14      4.21      3.32 <
 -22   8   5    619.91    683.63     19.71 o
 -20   8   5    578.57    612.23     17.66 o
 -18   8   5    720.06    802.44     19.51 o
 -16   8   5      0.32     -0.73      3.96 <
 -14   8   5    583.10    627.31     17.07 o
 -12   8   5    441.98    465.04     14.85 o
 -10   8   5   2652.65   2712.70     35.28 o
  -8   8   5    815.59    798.58     19.37 o
  -6   8   5   2437.65   2477.56     38.97 o
  -4   8   5    158.19    146.45      9.10 o
  -2   8   5   1773.88   1904.01     28.21 o
   0   8   5    322.38    322.93     12.03 o
   2   8   5     99.09     96.47      7.19 o
   4   8   5    789.26    820.76     18.56 o
   6   8   5     31.02     23.68      4.20 o
   8   8   5   1671.93   1845.05     29.45 o
  10   8   5   1285.62   1365.61     22.93 o
  12   8   5    216.72    210.29      9.86 o
  14   8   5    235.81    236.36      9.69 o
  16   8   5    573.28    605.38     16.09 o
  18   8   5   1950.96   2085.79     31.67 o
 -21   9   5     42.71     27.91      5.29 o
 -19   9   5    138.07    132.34      9.19 o
 -17   9   5   1245.17   1274.54     23.22 o
 -15   9   5   1853.91   1889.94     28.03 o
 -13   9   5      0.02     -1.52      3.60 <
 -11   9   5      0.39      7.12      3.91 <
  -9   9   5    102.18     85.56      7.76 o
  -7   9   5    584.08    596.16     16.90 o
  -5   9   5     73.95     84.51      7.83 o
  -3   9   5    814.63    863.33     21.76 o
  -1   9   5     59.01     57.77      6.38 o
   1   9   5     57.50     63.99      6.92 o
   3   9   5      5.42      5.04      4.47 <
   5   9   5      0.87      1.01      3.57 <
   7   9   5    643.98    687.21     17.34 o
   9   9   5     57.01     61.03      5.67 o
  11   9   5    112.19    108.64      8.34 o
  13   9   5     94.33     85.16      6.78 o
  15   9   5    159.69    177.57     16.97 o
 -16  10   5     51.93     47.74      6.72 o
 -14  10   5      4.17      1.83      3.81 <
 -12  10   5      7.49     14.90      4.80 o
 -10  10   5    171.02    173.44     12.01 o
  -8  10   5    118.25    112.97      9.03 o
  -6  10   5     57.72     48.48      6.41 o
  -4  10   5    239.94    262.50     11.86 o
  -2  10   5      0.33      2.86      4.57 <
   0  10   5    229.05    222.20     14.26 o
   2  10   5      3.21      6.90      3.64 <
   4  10   5    300.77    334.37     15.50 o
   6  10   5     15.80      6.41      3.79 <
   8  10   5      3.15      4.09      4.75 <
 -36   0   6    325.87    359.80     29.20 o
 -34   0   6   1473.80   1477.43     65.69 o
 -32   0   6    965.98    848.88     36.82 o
 -30   0   6    575.21    546.06     30.96 o
 -28   0   6   4004.36   4242.49     70.68 o
 -26   0   6     40.52     43.07      8.49 o
 -24   0   6   1284.74   1295.59     46.92 o
 -22   0   6    564.31    573.28     30.44 o
 -20   0   6  12590.50  13405.70    134.07 o
 -18   0   6    116.71    124.30     13.23 o
 -16   0   6   1057.69    962.09     32.78 o
 -14   0   6   1046.55   1050.36     38.46 o
 -12   0   6    896.87    752.90     39.71 o
 -10   0   6   1774.32   1847.54     58.66 o
  -8   0   6    573.69    750.41     27.09 o
  -6   0   6   5360.24   4924.92     93.10 o
  -4   0   6  10554.00  10570.90    176.80 o
  -2   0   6    223.06    285.64     32.78 o
   0   0   6   1948.48   1489.37    107.69 o
   2   0   6    213.99    157.78     24.60 o
   4   0   6   5011.67   4795.84    152.60 o
   6   0   6   1148.84   1205.94     35.77 o
   8   0   6    108.99    127.80     10.74 o
  10   0   6   1676.99   1747.21     41.14 o
  12   0   6      0.04      2.98      8.22 <
  14   0   6    464.23    419.34     22.15 o
  16   0   6    149.56    124.35     13.23 o
  18   0   6   1750.03   1659.20     65.74 o
  20   0   6    286.64    315.32     26.26 o
  22   0   6     38.95     51.27      9.61 o
  24   0   6    917.92    837.58     29.73 o
  26   0   6    105.27     69.20      9.61 o
 -37   1   6     83.60     53.20      7.76 o
 -35   1   6     44.41     38.92      8.36 o
 -33   1   6     15.54      7.87      5.85 <
 -31   1   6    867.17    879.45     24.45 o
 -29   1   6     58.83     86.74      8.95 o
 -27   1   6    326.35    357.24     16.56 o
 -25   1   6    358.40    340.17     18.24 o
 -23   1   6    136.99    104.88     10.47 o
 -21   1   6   2868.31   3084.10     52.99 o
 -19   1   6    875.57    943.57     24.92 o
 -17   1   6    150.40    144.90      8.22 o
 -15   1   6   3401.00   3405.50     46.48 o
 -13   1   6   1988.96   2039.33     50.12 o
 -11   1   6   1676.50   1685.87     37.59 o
  -9   1   6    300.42    315.90     14.14 o
  -7   1   6  11260.60  12058.30     91.59 o
  -5   1   6      6.06     18.30      7.38 <
  -3   1   6   3038.73   3232.48     81.03 o
  -1   1   6   2058.64   2297.31     69.62 o
   1   1   6    829.02    851.83     40.41 o
   3   1   6      2.00     -0.41      6.58 <
   5   1   6   2149.18   2400.87     32.18 o
   7   1   6    137.33    142.08      7.22 o
   9   1   6    387.54    399.83     14.82 o
  11   1   6    347.81    305.12     13.35 o
  13   1   6    157.83    137.58      9.56 o
  15   1   6     63.72     74.36      7.92 o
  17   1   6     45.20     36.03      7.83 o
  19   1   6   1079.43    933.37     26.33 o
  21   1   6     43.70     23.77      6.60 o
  23   1   6      8.01     -0.05      3.70 <
  25   1   6    201.83    181.77     11.59 o
  27   1   6      4.64     13.82      7.41 <
 -36   2   6    133.87    151.81     12.91 o
 -34   2   6     70.54     28.27      7.61 o
 -32   2   6    393.85    426.00     22.01 o
 -30   2   6    194.14    215.97     12.72 o
 -28   2   6    232.97    229.65     12.26 o
 -26   2   6    759.26    749.69     21.57 o
 -24   2   6    574.65    595.62     24.50 o
 -22   2   6    539.35    536.51     22.94 o
 -20   2   6     35.70     44.27      7.00 o
 -18   2   6   1628.42   1785.32     34.42 o
 -16   2   6    424.59    476.76     17.26 o
 -14   2   6   3360.04   3697.93     44.75 o
 -12   2   6    101.20     61.91      7.04 o
 -10   2   6     36.53     25.93      8.63 o
  -8   2   6   3621.83   3979.21     64.07 o
  -6   2   6   7439.52   8101.63     93.54 o
  -4   2   6   4372.25   4268.43     81.58 o
  -2   2   6    323.03    297.88     18.54 o
   0   2   6   4652.16   5333.61     86.79 o
   2   2   6   1813.29   1923.50     36.83 o
   4   2   6   9409.16  10341.30     59.22 o
   6   2   6      1.33      4.16      3.62 <
   8   2   6    146.71    186.81      9.52 o
  10   2   6   2015.01   2016.97     28.23 o
  12   2   6    194.70    241.79     12.43 o
  14   2   6    151.07    165.31      9.47 o
  16   2   6    211.26    175.49     11.06 o
  18   2   6      0.93     -5.26      4.18 <
  20   2   6     44.59     51.93      5.28 o
  22   2   6    434.86    462.57     16.95 o
  24   2   6     68.57     66.38      8.07 o
  26   2   6     65.73     70.07      8.41 o
 -35   3   6    271.05    311.31     18.78 o
 -33   3   6    127.55    130.73     14.29 o
 -31   3   6    310.21    321.19     16.54 o
 -29   3   6     18.50      6.44      4.67 <
 -27   3   6     79.90     66.85      8.47 o
 -25   3   6    811.69    841.44     23.06 o
 -23   3   6     47.45     33.61      5.58 o
 -21   3   6    718.36    741.40     26.77 o
 -19   3   6    179.97    178.01     10.96 o
 -17   3   6     22.90     36.62      6.07 o
 -15   3   6    428.48    417.80     14.38 o
 -13   3   6     53.45     83.55      7.58 o
 -11   3   6    549.54    549.81     17.66 o
  -9   3   6     49.56     28.11      4.13 o
  -7   3   6    344.46    425.51     13.89 o
  -5   3   6   2194.93   2588.43     39.08 o
  -3   3   6     41.93     32.73      5.43 o
  -1   3   6      1.23      9.03      4.14 <
   1   3   6   1288.32   1411.16     25.21 o
   3   3   6    911.51   1075.26     20.25 o
   5   3   6    278.87    245.82      9.73 o
   7   3   6    713.26    670.86     16.43 o
   9   3   6    154.32    121.48      7.12 o
  11   3   6   1130.11   1219.49     23.20 o
  13   3   6      6.44      2.84      4.50 <
  15   3   6     39.25     29.86      4.50 o
  17   3   6    614.88    510.78     14.36 o
  19   3   6    209.91    176.09      8.98 o
  21   3   6    578.24    592.33     17.73 o
  23   3   6     20.58      5.82      4.53 <
  25   3   6     32.37     29.43      6.16 o
 -34   4   6     48.57     53.57      8.34 o
 -32   4   6      1.41      4.60      4.36 <
 -30   4   6    632.01    529.20     19.02 o
 -28   4   6    109.89    132.03     10.93 o
 -26   4   6     19.60      5.11      5.57 <
 -24   4   6    349.08    370.17     17.61 o
 -22   4   6   1887.30   1901.97     30.65 o
 -20   4   6     47.47     31.75      4.55 o
 -18   4   6     65.49     55.40      6.21 o
 -16   4   6   2098.74   2107.65     34.39 o
 -14   4   6   1555.65   1597.03     27.50 o
 -12   4   6     38.13     32.14      4.50 o
 -10   4   6   2305.00   2273.37     28.56 o
  -8   4   6    115.47    142.01      7.85 o
  -6   4   6    916.38    995.73     20.35 o
  -4   4   6    876.85    895.81     20.32 o
  -2   4   6     64.50     66.53      5.62 o
   0   4   6    539.51    651.61     15.26 o
   2   4   6   1092.42   1172.67     18.60 o
   4   4   6    855.51    764.18     15.26 o
   6   4   6    440.93    413.06     11.99 o
   8   4   6     51.60     41.71      4.55 o
  10   4   6   1144.87   1181.75     19.75 o
  12   4   6      6.74      7.95      3.35 <
  14   4   6    114.46    120.00      6.95 o
  16   4   6     65.91     36.86      5.06 o
  18   4   6    471.44    435.86     11.72 o
  20   4   6     14.81     12.30      3.79 o
  22   4   6     29.99     20.98      5.04 o
  24   4   6     40.20     44.95      7.36 o
 -33   5   6    172.34    148.02     12.30 o
 -31   5   6    928.48    905.33     27.63 o
 -29   5   6    111.03    148.86     11.38 o
 -27   5   6    934.84    856.16     25.33 o
 -25   5   6    460.84    421.38     17.80 o
 -23   5   6      1.33     11.93      5.28 <
 -21   5   6   2776.61   2896.22     42.66 o
 -19   5   6   2980.68   3056.76     41.14 o
 -17   5   6    241.99    246.17     13.31 o
 -15   5   6   1833.75   1730.34     29.91 o
 -13   5   6    329.29    364.73     12.55 o
 -11   5   6    587.89    570.68     17.05 o
  -9   5   6    217.40    198.69      9.54 o
  -7   5   6    646.62    630.83     17.21 o
  -5   5   6     11.79     11.35      4.04 <
  -3   5   6    184.58    181.16      9.30 o
  -1   5   6    447.23    444.12     13.89 o
   1   5   6     21.70     23.78      3.92 o
   3   5   6   1046.19    941.96     19.71 o
   5   5   6     21.95     30.96      5.29 o
   7   5   6    868.36    857.50     19.10 o
   9   5   6      3.42      0.00      3.28 <
  11   5   6     41.58     44.76      4.58 o
  13   5   6     89.51     59.61      5.31 o
  15   5   6    114.02    146.02      7.58 o
  17   5   6    239.59    277.33     10.32 o
  19   5   6   1464.18   1483.60     25.13 o
  21   5   6     16.59     15.65      4.43 o
  23   5   6    160.40    170.04     12.08 o
 -30   6   6    819.18    803.90     21.52 o
 -28   6   6      6.66     12.47      6.43 <
 -26   6   6    282.80    317.31     14.16 o
 -24   6   6    582.51    648.57     20.78 o
 -22   6   6   3692.13   3974.17     49.42 o
 -20   6   6    222.74    218.97     13.26 o
 -18   6   6   1623.59   1679.14     27.87 o
 -16   6   6    287.40    293.07     11.98 o
 -14   6   6   6394.26   6604.07     56.23 o
 -12   6   6    503.53    501.06     16.09 o
 -10   6   6    210.02    192.04      9.91 o
  -8   6   6    318.39    338.36     14.70 o
  -6   6   6   7829.07   8106.95     69.70 o
  -4   6   6    692.50    625.87     16.06 o
  -2   6   6     31.82     45.35      6.78 o
   0   6   6    652.12    690.26     20.45 o
   2   6   6     90.33     97.81      7.21 o
   4   6   6   5581.53   5811.15     57.93 o
   6   6   6   1385.08   1488.15     25.37 o
   8   6   6    351.45    345.88     11.33 o
  10   6   6     48.99     47.94      5.04 o
  12   6   6    415.10    439.69     11.88 o
  14   6   6   1200.67   1307.35     19.61 o
  16   6   6      0.47     -2.17      3.59 <
  18   6   6    487.04    565.85     14.89 o
  20   6   6   1178.25   1325.70     28.45 o
  22   6   6    287.55    266.17     17.27 o
 -29   7   6    153.93    142.99     11.62 o
 -27   7   6    633.16    654.11     17.43 o
 -25   7   6    296.06    282.68     12.94 o
 -23   7   6    188.96    193.98     11.01 o
 -21   7   6     57.79     44.88      9.37 o
 -19   7   6   1618.86   1703.01     29.02 o
 -17   7   6    458.33    470.08     13.91 o
 -15   7   6    742.60    784.35     18.04 o
 -13   7   6     97.34     92.67      7.49 o
 -11   7   6    175.79    155.11      8.81 o
  -9   7   6   1384.52   1506.97     25.33 o
  -7   7   6     22.97     21.55      5.73 o
  -5   7   6   5738.85   6013.14     58.14 o
  -3   7   6    460.79    503.09     15.07 o
  -1   7   6   3036.56   3198.48     37.38 o
   1   7   6    959.66   1027.70     21.51 o
   3   7   6   4458.11   4735.48     44.74 o
   5   7   6    635.42    686.99     17.71 o
   7   7   6   2110.46   2195.44     30.35 o
   9   7   6    242.35    252.31      9.96 o
  11   7   6   1811.78   1935.28     25.84 o
  13   7   6      0.30      3.43      3.40 <
  15   7   6    231.13    243.16      9.86 o
  17   7   6    564.26    584.80     17.53 o
  19   7   6     16.47     12.82      4.09 o
 -26   8   6     82.15     84.73     10.05 o
 -24   8   6    176.23    174.24     10.23 o
 -22   8   6    264.38    293.93     16.58 o
 -20   8   6    578.31    604.98     21.47 o
 -18   8   6     78.68     68.68      7.46 o
 -16   8   6     75.12     73.01      6.53 o
 -14   8   6    172.23    168.34      9.81 o
 -12   8   6    192.76    196.52     10.57 o
 -10   8   6   3449.94   3541.61     39.67 o
  -8   8   6     45.08     51.19      6.46 o
  -6   8   6    212.24    240.96     11.81 o
  -4   8   6    133.89    128.26      8.73 o
  -2   8   6    298.78    302.12     12.05 o
   0   8   6     72.45     76.71      6.46 o
   2   8   6    106.33     95.97      8.07 o
   4   8   6     13.21     16.92      4.50 o
   6   8   6   1100.20   1209.56     23.00 o
   8   8   6     40.53     34.61      4.77 o
  10   8   6    144.14    155.46      8.31 o
  12   8   6     36.27     41.49      4.99 o
  14   8   6   1199.81   1305.50     25.87 o
  16   8   6      6.36     10.74      4.01 <
 -21   9   6     77.35     66.48      6.77 o
 -19   9   6     37.49     48.97      6.55 o
 -17   9   6     33.43     34.15      5.41 o
 -15   9   6      5.63      0.56      3.60 <
 -13   9   6    137.74    125.79      7.46 o
 -11   9   6     36.64     48.53      5.87 o
  -9   9   6    395.82    387.60     14.31 o
  -7   9   6   1423.14   1419.00     24.98 o
  -5   9   6    839.87    798.31     18.97 o
  -3   9   6     74.63     64.65      6.77 o
  -1   9   6     84.51     84.46      7.90 o
   1   9   6      1.13      5.26      4.01 <
   3   9   6     20.35     23.82      5.28 o
   5   9   6      0.31      5.40      3.98 <
   7   9   6     49.69     44.88      4.53 o
   9   9   6      0.00      5.55      3.42 <
  11   9   6      2.74      2.15      3.82 <
 -14  10   6      1.78      0.00      3.60 <
 -12  10   6     42.96     56.68      6.43 o
 -10  10   6     99.62     91.30      8.14 o
  -8  10   6    336.43    289.98     14.48 o
  -6  10   6   1295.39   1396.87     31.46 o
  -4  10   6    710.98    642.64     21.59 o
  -2  10   6    259.28    245.70     14.02 o
   0  10   6     11.62     13.79      4.52 o
   2  10   6      8.40     -2.25      4.94 <
   4  10   6     26.09     18.91      3.76 o
   6  10   6    301.21    298.93     24.83 o
 -35   1   7    347.57    379.74     21.55 o
 -33   1   7    434.85    445.11     20.35 o
 -31   1   7     13.11     22.82      5.23 o
 -29   1   7    333.33    332.90     15.61 o
 -27   1   7      0.37     -1.22      5.36 <
 -25   1   7    261.47    242.32     13.33 o
 -23   1   7    501.16    506.61     21.93 o
 -21   1   7    165.51    147.00     11.64 o
 -19   1   7   6905.50   7110.68     70.43 o
 -17   1   7    161.36    148.51     10.69 o
 -15   1   7    621.58    698.16     20.35 o
 -13   1   7     12.08     13.75      5.09 <
 -11   1   7   2447.34   2502.80     45.81 o
  -9   1   7   1597.70   1608.45     36.74 o
  -7   1   7   3968.08   4557.71     90.88 o
  -5   1   7   3572.63   3789.86     80.40 o
  -3   1   7    907.92   1082.63     40.79 o
  -1   1   7    474.73    537.37     18.95 o
   1   1   7    859.24    810.77     18.56 o
   3   1   7    571.14    561.86     16.85 o
   5   1   7   7641.63   7417.03     55.64 o
   7   1   7   4835.46   4801.93     48.67 o
   9   1   7     85.92     81.69      7.26 o
  11   1   7    201.63    181.58     10.91 o
  13   1   7     94.76    103.31      9.52 o
  15   1   7    311.46    325.45     15.63 o
  17   1   7   1095.06    943.48     25.15 o
  19   1   7   1489.60   1439.84     30.56 o
  21   1   7      1.00      3.77      4.28 <
  23   1   7     18.12     17.80      4.82 o
  25   1   7    287.14    290.43     14.53 o
 -36   2   7    333.96    372.37     19.20 o
 -34   2   7    210.52    174.11     15.31 o
 -32   2   7    284.97    209.28     15.16 o
 -30   2   7   1313.98   1388.64     27.77 o
 -28   2   7     29.21     32.78      5.58 o
 -26   2   7     43.13     48.16      6.44 o
 -24   2   7      1.39     -1.15      4.80 <
 -22   2   7    748.62    782.59     24.96 o
 -20   2   7   1981.81   1970.77     35.81 o
 -18   2   7   1459.78   1345.34     28.48 o
 -16   2   7    431.59    451.70     19.46 o
 -14   2   7   1579.20   1640.08     32.22 o
 -12   2   7    157.98    159.74      9.61 o
 -10   2   7     15.51     16.90      3.79 o
  -8   2   7    270.41    342.58     13.77 o
  -6   2   7    335.03    411.46     17.78 o
  -4   2   7     19.37     27.72      5.26 o
  -2   2   7   1984.51   2019.10     32.31 o
   0   2   7    273.32    288.52     10.44 o
   2   2   7    343.96    337.43     11.52 o
   4   2   7    686.68    631.47     17.16 o
   6   2   7     26.80     23.14      4.84 o
   8   2   7   2493.35   2594.84     37.70 o
  10   2   7    340.46    307.69     15.65 o
  12   2   7    208.06    198.60     12.20 o
  14   2   7     14.51     11.52      4.97 <
  16   2   7    438.76    434.86     17.73 o
  18   2   7     41.76     40.23      5.67 o
  20   2   7      2.34     -0.49      4.01 <
  22   2   7    610.12    591.12     22.08 o
  24   2   7    255.76    249.66     17.90 o
 -35   3   7    108.54    103.49     10.84 o
 -33   3   7     46.75     37.82      7.90 o
 -31   3   7      0.07      0.96      4.77 <
 -29   3   7     28.51     15.90      4.41 o
 -27   3   7    245.54    285.98     13.55 o
 -25   3   7     34.75     46.52      6.95 o
 -23   3   7   1225.72   1212.41     27.35 o
 -21   3   7    302.66    324.33     14.99 o
 -19   3   7   1269.15   1341.16     33.20 o
 -17   3   7   3342.26   3196.73     49.68 o
 -15   3   7    110.74    124.20     10.27 o
 -13   3   7    149.25    153.65     10.29 o
 -11   3   7   3918.55   4239.05     47.71 o
  -9   3   7   2301.35   2428.80     33.46 o
  -7   3   7   1042.23    997.00     20.78 o
  -5   3   7    565.27    534.92     15.35 o
  -3   3   7     31.85     48.13      5.23 o
  -1   3   7    828.21    869.09     21.00 o
   1   3   7    596.03    574.47     15.40 o
   3   3   7    816.09    792.93     18.70 o
   5   3   7    100.40     74.28      7.39 o
   7   3   7    125.66    117.08      7.95 o
   9   3   7    117.21    100.52      7.53 o
  11   3   7   1129.93   1100.99     25.30 o
  13   3   7   1459.85   1533.65     27.30 o
  15   3   7    624.49    643.25     18.76 o
  17   3   7    104.09     69.37      5.67 o
  19   3   7    180.96    201.95      9.68 o
  21   3   7    554.21    534.55     18.63 o
  23   3   7      9.43     10.45      5.24 <
 -34   4   7    173.97    142.18     16.82 o
 -32   4   7    147.86    132.07     13.33 o
 -30   4   7     43.32     43.24      6.75 o
 -28   4   7    214.80    220.46     14.41 o
 -26   4   7   1366.97   1417.27     31.88 o
 -24   4   7    172.62    154.58     10.56 o
 -22   4   7    768.94    765.04     23.10 o
 -20   4   7     11.27     10.39      7.46 <
 -18   4   7      0.08     -7.31      5.48 <
 -16   4   7    165.66    165.46     12.57 o
 -14   4   7    118.08    102.77      9.95 o
 -12   4   7     53.90     62.30      6.94 o
 -10   4   7      7.93     19.62      4.20 o
  -8   4   7     31.76     66.72      6.44 o
  -6   4   7   1865.07   1997.18     32.21 o
  -4   4   7    193.23    181.26      9.85 o
  -2   4   7     59.68     57.33      5.70 o
   0   4   7      2.13     12.53      4.63 <
   2   4   7    452.16    518.48     15.21 o
   4   4   7    557.73    515.79     14.16 o
   6   4   7     44.91     49.31      5.45 o
   8   4   7   2511.81   2590.79     31.03 o
  10   4   7    127.49    139.22      7.00 o
  12   4   7   1142.19   1234.73     21.46 o
  14   4   7    335.57    365.97     12.82 o
  16   4   7    156.92     98.33      7.31 o
  18   4   7    103.58    145.68      8.27 o
  20   4   7      8.45      9.96      3.87 <
  22   4   7     18.92     15.77      4.47 o
 -31   5   7    941.06    962.60     24.04 o
 -29   5   7    729.40    677.29     22.42 o
 -27   5   7    108.29    119.33     10.15 o
 -25   5   7      0.30      1.49      5.21 <
 -23   5   7    411.15    398.65     13.96 o
 -21   5   7    161.40    179.85     10.08 o
 -19   5   7   1825.04   1845.41     34.00 o
 -17   5   7     14.48     19.44      5.57 o
 -15   5   7     67.19     64.58      6.85 o
 -13   5   7   3798.14   3938.36     53.58 o
 -11   5   7     82.63     91.97      7.92 o
  -9   5   7   1672.32   1654.11     28.45 o
  -7   5   7    484.57    464.42     15.40 o
  -5   5   7    279.43    342.20     12.84 o
  -3   5   7    108.07    120.93      8.24 o
  -1   5   7    690.42    716.39     18.71 o
   1   5   7   1297.64   1330.38     26.74 o
   3   5   7      9.99      9.84      4.21 <
   5   5   7     10.77      2.89      4.28 <
   7   5   7     12.33     17.32      3.92 o
   9   5   7    448.52    485.34     12.59 o
  11   5   7    511.29    533.30     13.06 o
  13   5   7   1520.64   1625.20     24.49 o
  15   5   7    530.94    511.98     13.48 o
  17   5   7      0.50     13.23      3.99 o
  19   5   7    755.09    816.49     23.92 o
  21   5   7     39.22     46.72      5.75 o
 -30   6   7     16.17     18.20      4.89 o
 -28   6   7    353.12    343.61     16.93 o
 -26   6   7    140.12    130.14     12.57 o
 -24   6   7   1002.12   1073.63     24.38 o
 -22   6   7    113.20    135.82     11.38 o
 -20   6   7    205.62    199.14     11.57 o
 -18   6   7    829.20    838.30     21.71 o
 -16   6   7   6081.44   6220.69     53.89 o
 -14   6   7    314.51    324.54     12.91 o
 -12   6   7   5850.81   5969.41     52.04 o
 -10   6   7     86.14     99.86      9.27 o
  -8   6   7   1380.84   1336.30     26.82 o
  -6   6   7   2709.05   2812.44     39.85 o
  -4   6   7    290.47    299.30     12.18 o
  -2   6   7      0.58      6.36      4.58 <
   0   6   7    562.51    566.57     15.77 o
   2   6   7   1068.41   1099.96     23.35 o
   4   6   7    523.57    530.15     17.75 o
   6   6   7     69.35     67.48      6.36 o
   8   6   7    698.69    710.17     16.60 o
  10   6   7    617.16    668.04     15.16 o
  12   6   7      0.32     -2.52      3.35 <
  14   6   7      1.72     -6.43      4.33 <
  16   6   7   1546.77   1570.99     29.58 o
  18   6   7    752.67    818.65     26.31 o
  20   6   7    231.76    251.10     16.58 o
 -27   7   7     35.81     46.20      7.61 o
 -25   7   7      0.09     -1.83      4.09 <
 -23   7   7     44.28     44.91      7.17 o
 -21   7   7    749.21    777.97     22.67 o
 -19   7   7     12.05     21.96      6.24 o
 -17   7   7     36.78     35.49      5.75 o
 -15   7   7     56.16     45.94      6.31 o
 -13   7   7      9.75     17.76      5.23 o
 -11   7   7    230.89    244.16     10.81 o
  -9   7   7    423.03    427.24     14.01 o
  -7   7   7    670.05    716.76     19.02 o
  -5   7   7    638.12    641.95     19.44 o
  -3   7   7   1079.75   1106.77     23.45 o
  -1   7   7    802.71    870.78     20.86 o
   1   7   7   1192.58   1257.90     24.88 o
   3   7   7     50.24     48.95      6.94 o
   5   7   7      0.09     -0.20      4.48 <
   7   7   7      2.70      4.06      3.74 <
   9   7   7    505.94    513.08     13.31 o
  11   7   7     44.69     46.89      4.92 o
  13   7   7    722.20    836.78     25.01 o
  15   7   7    330.09    327.40     16.98 o
  17   7   7    429.30    436.10     17.22 o
 -24   8   7      0.32     -2.33      4.11 <
 -22   8   7    174.18    176.52     12.33 o
 -20   8   7     53.88     51.09      6.60 o
 -18   8   7     94.06     99.25      9.42 o
 -16   8   7    203.30    201.54     11.59 o
 -14   8   7     63.89     62.17      6.16 o
 -12   8   7    110.29    104.29      7.76 o
 -10   8   7   2448.64   2511.56     37.65 o
  -8   8   7   3373.68   3511.52     41.52 o
  -6   8   7      0.10      2.45      4.14 <
  -4   8   7      0.41      2.25      4.50 <
  -2   8   7      0.08      1.86      4.11 <
   0   8   7      3.33      2.23      4.16 <
   2   8   7     23.80     24.85      4.79 o
   4   8   7     39.92     36.44      4.72 o
   6   8   7      0.75      6.24      3.43 <
   8   8   7    294.47    285.85     11.13 o
  10   8   7    163.24    164.04      9.32 o
  12   8   7      8.25      9.02      3.94 <
  14   8   7     42.62     41.39      9.20 o
 -19   9   7    145.22    141.74      9.54 o
 -17   9   7    177.10    167.29     10.91 o
 -15   9   7      0.02      0.91      3.04 <
 -13   9   7    436.03    446.86     14.84 o
 -11   9   7      7.17      3.86      3.06 <
  -9   9   7    478.06    471.92     14.72 o
  -7   9   7   1371.00   1374.16     23.27 o
  -5   9   7      6.11      8.76      3.91 <
  -3   9   7     32.29     21.48      4.16 o
  -1   9   7     17.52     17.14      4.14 o
   1   9   7     94.88     93.46      8.44 o
   3   9   7    435.55    466.13     17.17 o
   5   9   7     70.93     70.64      7.87 o
   7   9   7      8.43     13.89      4.45 o
   9   9   7     10.43      8.73      4.40 <
 -10  10   7     27.32     18.57      4.75 o
  -8  10   7     71.60     69.78      8.24 o
  -6  10   7    542.67    628.84     22.60 o
  -4  10   7     64.34     80.28      9.32 o
  -2  10   7    164.52    163.04     12.37 o
   0  10   7      3.79     -6.56      3.72 <
 -34   0   8      1.60     -1.47      4.84 <
 -32   0   8    101.82    107.54     13.18 o
 -30   0   8     88.83     86.07     12.79 o
 -28   0   8     52.78     66.61     12.50 o
 -26   0   8   1188.08   1170.80     44.81 o
 -24   0   8    224.62    225.01     19.66 o
 -22   0   8    628.47    584.12     23.67 o
 -20   0   8  11708.50  12393.70    130.04 o
 -18   0   8   7383.35   7752.23    107.70 o
 -16   0   8     19.15     19.79      5.79 o
 -14   0   8      2.49      1.07      5.14 <
 -12   0   8     51.48     31.55      7.90 o
 -10   0   8    157.40     93.40     16.56 o
  -8   0   8    274.54    241.47     27.81 o
  -6   0   8    957.13    840.40     49.32 o
  -4   0   8    412.30    408.68     23.46 o
  -2   0   8    308.69    312.22     20.27 o
   0   0   8   1774.60   1825.45     44.76 o
   2   0   8   1314.84   1269.98     36.03 o
   4   0   8    372.12    385.63     20.52 o
   6   0   8   9839.72  10067.50    105.43 o
   8   0   8   1400.45   1377.94     39.36 o
  10   0   8    251.30    240.57     20.13 o
  12   0   8    251.11    226.01     18.98 o
  14   0   8   2430.39   2499.73     65.65 o
  16   0   8   1408.64   1499.55     54.66 o
  18   0   8     46.15     36.45     11.27 o
  20   0   8      0.42     -9.96      6.70 <
  22   0   8    559.73    607.37     27.80 o
 -35   1   8     56.32     56.58      8.25 o
 -33   1   8     96.40     96.73      8.26 o
 -31   1   8    290.57    360.50     16.70 o
 -29   1   8     32.93     34.31      5.82 o
 -27   1   8      1.25      1.44      4.48 <
 -25   1   8     14.07     12.42      4.75 <
 -23   1   8     84.76     62.15      7.29 o
 -21   1   8    451.53    525.10     18.44 o
 -19   1   8     62.20     48.09      6.70 o
 -17   1   8     35.83     24.07      7.31 o
 -15   1   8     76.64     69.83      8.73 o
 -13   1   8      1.12      4.08      4.58 <
 -11   1   8      3.16     -1.66      5.21 <
  -9   1   8      2.57      4.06      5.14 <
  -7   1   8     29.98     19.01      5.06 o
  -5   1   8    707.11    763.15     23.48 o
  -3   1   8      9.27      2.99      3.92 <
  -1   1   8    596.50    612.20     18.49 o
   1   1   8    126.72    119.68      9.12 o
   3   1   8   3424.19   3302.54     44.09 o
   5   1   8   6260.92   6290.91     66.18 o
   7   1   8   1928.08   1854.50     34.22 o
   9   1   8   2722.72   2797.00     44.14 o
  11   1   8    199.33    187.37     10.96 o
  13   1   8      2.31      3.55      4.77 <
  15   1   8    398.30    380.34     14.89 o
  17   1   8    206.69    216.31     13.26 o
  19   1   8    393.30    429.79     17.31 o
  21   1   8     77.50     74.70      9.47 o
  23   1   8    215.80    201.12     12.15 o
 -34   2   8     23.75     36.55      7.48 o
 -32   2   8    279.89    347.49     17.32 o
 -30   2   8     11.75     12.09      4.75 <
 -28   2   8    299.11    287.20     14.41 o
 -26   2   8     17.35     24.53      6.09 o
 -24   2   8      2.59      1.22      4.48 <
 -22   2   8    123.70    103.48      8.63 o
 -20   2   8      3.66      1.05      5.36 <
 -18   2   8    204.04    182.46     11.96 o
 -16   2   8   1079.05   1076.52     27.73 o
 -14   2   8    321.34    305.66     16.12 o
 -12   2   8     16.78      8.76      3.62 <
 -10   2   8     47.54     48.06      6.78 o
  -8   2   8   1578.02   1603.15     31.02 o
  -6   2   8   1079.09   1235.75     29.58 o
  -4   2   8    599.79    565.87     16.95 o
  -2   2   8    161.59    164.21      8.41 o
   0   2   8    121.29     88.15      6.60 o
   2   2   8    524.18    456.77     16.22 o
   4   2   8     38.02     28.37      5.01 o
   6   2   8      0.59     11.54      4.91 <
   8   2   8    837.39    805.81     25.67 o
  10   2   8   1959.61   2084.17     37.54 o
  12   2   8      3.77      5.02      4.94 <
  14   2   8    168.54    184.03     11.52 o
  16   2   8    122.89    162.18      9.19 o
  18   2   8     44.31     40.36      4.70 o
  20   2   8     13.69     14.06      4.09 o
  22   2   8      3.75     -1.45      5.79 <
 -33   3   8     59.91     54.74      8.71 o
 -31   3   8    181.02    152.96     15.14 o
 -29   3   8     10.16     18.05      5.06 o
 -27   3   8    129.24    132.93      9.03 o
 -25   3   8     63.10     75.31      7.63 o
 -23   3   8    315.94    313.34     12.94 o
 -21   3   8    267.38    278.49     13.96 o
 -19   3   8    445.63    422.13     19.22 o
 -17   3   8   1245.39   1322.63     40.66 o
 -15   3   8   1345.39   1224.04     31.14 o
 -13   3   8    182.20    164.85     10.84 o
 -11   3   8    235.18    251.60     15.28 o
  -9   3   8   1883.63   1926.81     39.91 o
  -7   3   8    234.05    241.60     11.33 o
  -5   3   8    378.11    419.48     14.55 o
  -3   3   8     65.85     51.02      6.11 o
  -1   3   8     19.03     21.75      4.65 o
   1   3   8     24.72     22.53      4.60 o
   3   3   8    270.91    282.77     14.80 o
   5   3   8   1089.21   1111.63     29.41 o
   7   3   8   1965.93   2071.33     38.64 o
   9   3   8    285.67    294.61     17.78 o
  11   3   8    109.64    105.22      8.02 o
  13   3   8     22.74     43.32      5.46 o
  15   3   8      0.00      2.81      3.60 <
  17   3   8    498.53    529.20     14.09 o
  19   3   8     44.49     45.82      5.19 o
  21   3   8     13.56      4.67      5.51 <
 -32   4   8     22.75     24.02      5.99 o
 -30   4   8     72.30     66.55      9.44 o
 -28   4   8      6.12      7.93      3.60 <
 -26   4   8    105.34    108.84      8.49 o
 -24   4   8    691.39    690.49     20.57 o
 -22   4   8     12.88     11.38      4.50 <
 -20   4   8   2518.72   2672.06     53.31 o
 -18   4   8   2886.58   2984.36     46.51 o
 -16   4   8   2577.39   2663.62     48.31 o
 -14   4   8    917.99    949.97     28.87 o
 -12   4   8     12.05      2.42      5.06 <
 -10   4   8     12.27      9.10      5.75 <
  -8   4   8    102.17     79.23      7.17 o
  -6   4   8     99.69    116.25      8.69 o
  -4   4   8    251.57    232.42     11.42 o
  -2   4   8     89.64     88.13      7.73 o
   0   4   8     59.37     47.03      6.29 o
   2   4   8    506.31    498.41     19.19 o
   4   4   8     95.40     75.33      7.46 o
   6   4   8   2042.20   2060.89     28.59 o
   8   4   8    133.23    146.02      7.46 o
  10   4   8      0.92      0.24      3.94 <
  12   4   8    127.76    135.30      8.56 o
  14   4   8   1494.94   1392.21     25.00 o
  16   4   8    191.62    191.55      9.08 o
  18   4   8    260.51    276.35     10.64 o
  20   4   8     22.27     29.08      5.04 o
 -31   5   8    319.84    269.46     18.03 o
 -29   5   8    165.64    170.31     15.02 o
 -27   5   8     53.43     49.95      8.53 o
 -25   5   8     92.66     73.04      8.58 o
 -23   5   8     71.00     73.38      7.44 o
 -21   5   8   1217.86   1259.09     27.41 o
 -19   5   8    319.78    347.12     16.66 o
 -17   5   8    261.11    233.08     13.14 o
 -15   5   8    125.56    103.32     10.59 o
 -13   5   8    257.69    248.68     13.80 o
 -11   5   8    645.43    628.54     26.16 o
  -9   5   8      7.75      8.27      5.46 <
  -7   5   8     41.36     50.53      7.82 o
  -5   5   8    193.01    191.01     10.74 o
  -3   5   8     79.13     55.60      7.05 o
  -1   5   8     88.24     51.58      6.92 o
   1   5   8   1274.77   1213.59     26.94 o
   3   5   8    502.66    505.31     19.81 o
   5   5   8   2281.23   2282.35     35.62 o
   7   5   8     59.31     41.85      5.36 o
   9   5   8    673.02    655.29     15.57 o
  11   5   8    586.02    603.55     17.66 o
  13   5   8    139.42    160.03      7.98 o
  15   5   8    753.38    786.78     18.26 o
  17   5   8     38.09     34.14      4.33 o
  19   5   8    122.57    122.44      9.79 o
 -28   6   8      4.54     -4.70      4.99 <
 -26   6   8    103.50    105.69     12.70 o
 -24   6   8    490.41    502.94     20.83 o
 -22   6   8     16.67     14.19      4.47 o
 -20   6   8     38.11     43.14      6.33 o
 -18   6   8     12.93     17.42      5.28 o
 -16   6   8    465.74    464.86     17.39 o
 -14   6   8    234.46    245.19     14.57 o
 -12   6   8    542.72    557.17     19.13 o
 -10   6   8    365.71    345.89     13.40 o
  -8   6   8      6.47     10.59      5.82 <
  -6   6   8    183.51    207.07     10.45 o
  -4   6   8    800.17    826.56     19.76 o
  -2   6   8    443.74    471.91     15.51 o
   0   6   8    728.55    751.12     18.31 o
   2   6   8      6.81      2.57      5.68 <
   4   6   8     11.21      9.78      6.21 <
   6   6   8      0.00     -3.99      4.58 <
   8   6   8    233.05    218.43     10.20 o
  10   6   8    302.31    309.63     11.66 o
  12   6   8     72.33     99.23      8.47 o
  14   6   8    253.14    278.05     13.89 o
  16   6   8   1004.02   1087.40     29.21 o
 -27   7   8      0.38      0.81      5.04 <
 -25   7   8     85.99     68.41      7.65 o
 -23   7   8      0.04     -2.25      3.74 <
 -21   7   8    335.50    393.90     18.69 o
 -19   7   8     31.99     14.99      5.19 <
 -17   7   8     61.02     53.96      6.88 o
 -15   7   8    603.60    610.68     17.36 o
 -13   7   8    147.89    131.51      9.12 o
 -11   7   8    775.64    770.92     18.70 o
  -9   7   8   2753.52   2999.64     39.94 o
  -7   7   8    835.03    843.95     20.22 o
  -5   7   8    307.34    361.76     13.62 o
  -3   7   8    231.38    230.15     12.98 o
  -1   7   8      8.84     16.10      5.16 o
   1   7   8     41.82     46.55      6.24 o
   3   7   8     54.38     47.62      6.75 o
   5   7   8    239.45    240.81     11.25 o
   7   7   8     16.49     17.12      3.67 o
   9   7   8     37.12     32.51      4.43 o
  11   7   8    289.39    289.16     13.47 o
  13   7   8      0.92      1.54      3.37 <
 -22   8   8     19.27     14.95      3.82 o
 -20   8   8    452.49    465.29     19.08 o
 -18   8   8     10.81      6.63      4.79 <
 -16   8   8      6.07     -0.73      4.70 <
 -14   8   8    734.01    744.46     20.56 o
 -12   8   8    163.92    186.18     12.38 o
 -10   8   8     26.15     37.30      6.11 o
  -8   8   8     88.52    106.84      8.10 o
  -6   8   8      7.06     10.56      3.87 <
  -4   8   8      9.91      6.41      4.03 <
  -2   8   8      2.82     -3.86      4.09 <
   0   8   8    570.05    588.95     21.71 o
   2   8   8     25.12     26.61      4.50 o
   4   8   8      2.89      5.94      3.57 <
   6   8   8     26.56     21.94      4.33 o
   8   8   8    201.61    228.65     11.81 o
  10   8   8     52.31     58.61      8.81 o
 -17   9   8    198.71    201.10     12.64 o
 -15   9   8     54.50     56.16      7.56 o
 -13   9   8     52.41     57.07      6.39 o
 -11   9   8      0.38      0.96      3.47 <
  -9   9   8    332.10    323.71     14.92 o
  -7   9   8    212.53    207.80     12.20 o
  -5   9   8      9.09      8.69      3.77 <
  -3   9   8    139.59    137.12     10.52 o
  -1   9   8    202.52    216.72     10.67 o
   1   9   8     35.37     34.15      5.58 o
   3   9   8     56.58     61.91      8.68 o
   5   9   8      5.02     12.52      8.12 <
 -33   1   9    239.07    243.23     11.88 o
 -31   1   9    297.19    312.25     14.68 o
 -29   1   9      0.29     -2.13      4.53 <
 -27   1   9    797.84    849.52     26.16 o
 -25   1   9    161.70    143.03     11.47 o
 -23   1   9   4209.76   4525.55     55.05 o
 -21   1   9   3820.63   3996.21     59.16 o
 -19   1   9   2121.75   2209.86     50.29 o
 -17   1   9     32.59     34.59      6.97 o
 -15   1   9     30.30     33.73      9.17 o
 -13   1   9    170.96    157.37     14.45 o
 -11   1   9   1002.92   1063.93     32.56 o
  -9   1   9   2501.09   2425.80     47.11 o
  -7   1   9    496.80    453.88     22.91 o
  -5   1   9     29.92     25.39      6.28 o
  -3   1   9    228.40    237.92     12.96 o
  -1   1   9   4160.52   4107.08     62.49 o
   1   1   9   7157.61   7184.45     72.43 o
   3   1   9   9074.05   9173.28     81.43 o
   5   1   9   5043.36   5105.86     62.43 o
   7   1   9   1516.01   1517.78     34.98 o
   9   1   9   1694.13   1755.18     35.42 o
  11   1   9    327.70    344.11     19.13 o
  13   1   9   1488.53   1588.34     35.05 o
  15   1   9    119.26    112.58      9.93 o
  17   1   9   1594.75   1648.91     32.48 o
  19   1   9   1284.06   1294.87     34.28 o
  21   1   9    601.85    643.89     25.90 o
 -32   2   9     10.02     10.15      4.57 <
 -30   2   9    124.12    123.72      9.73 o
 -28   2   9    128.15    130.27      9.49 o
 -26   2   9    228.34    241.57     13.23 o
 -24   2   9   2368.43   2543.42     47.57 o
 -22   2   9   3999.74   4294.39     63.49 o
 -20   2   9   5119.79   5327.74     66.60 o
 -18   2   9      4.98     -5.31      6.07 <
 -16   2   9      3.54      7.41      5.82 <
 -14   2   9    780.07    782.03     29.68 o
 -12   2   9   2068.80   1957.07     46.70 o
 -10   2   9    205.44    251.02     18.07 o
  -8   2   9    161.65    155.36     13.31 o
  -6   2   9    311.55    338.14     14.57 o
  -4   2   9    663.18    628.01     20.71 o
  -2   2   9     97.98    107.42      7.87 o
   0   2   9      0.29     -2.39      4.65 <
   2   2   9     91.64    107.97      9.71 o
   4   2   9    347.07    330.36     18.34 o
   6   2   9      0.39     -1.17      4.57 <
   8   2   9    793.20    849.44     23.42 o
  10   2   9    369.67    326.36     15.26 o
  12   2   9     46.01     36.99      6.16 o
  14   2   9     10.42     10.03      4.52 <
  16   2   9    220.84    202.19     10.73 o
  18   2   9    301.22    290.65     14.23 o
  20   2   9     80.80     77.68     10.17 o
 -33   3   9      7.54     -4.14      5.11 <
 -31   3   9     54.79     42.10      7.70 o
 -29   3   9    152.98    172.12     11.71 o
 -27   3   9    600.56    649.96     23.48 o
 -25   3   9    614.99    650.90     21.49 o
 -23   3   9    741.53    794.67     24.89 o
 -21   3   9      0.73      2.18      4.89 <
 -19   3   9    656.92    634.85     23.70 o
 -17   3   9    323.47    337.50     19.51 o
 -15   3   9    555.82    563.65     24.72 o
 -13   3   9      0.58      6.29      4.84 <
 -11   3   9      8.34     -8.05      8.00 <
  -9   3   9   2766.83   3020.27     57.51 o
  -7   3   9    932.65    934.37     27.11 o
  -5   3   9    736.08    756.66     24.35 o
  -3   3   9     81.78     67.87      7.49 o
  -1   3   9    939.73   1069.52     23.74 o
   1   3   9   1504.75   1486.83     35.25 o
   3   3   9    359.51    347.10     15.39 o
   5   3   9   1027.66   1095.78     27.89 o
   7   3   9    136.45    125.59     10.29 o
   9   3   9    458.73    477.97     15.43 o
  11   3   9   1955.40   2105.31     29.54 o
  13   3   9     18.49     15.02      4.06 o
  15   3   9    144.13    176.57      8.22 o
  17   3   9    204.93    189.09     11.38 o
  19   3   9    178.72    136.48     12.81 o
 -30   4   9     49.95     58.78     10.79 o
 -28   4   9     20.10     20.89      6.21 o
 -26   4   9     35.48     39.82      6.70 o
 -24   4   9    761.81    770.19     20.95 o
 -22   4   9      1.55      4.70      5.09 <
 -20   4   9    662.96    668.18     23.26 o
 -18   4   9    372.79    393.18     17.29 o
 -16   4   9    784.13    802.08     29.39 o
 -14   4   9    258.84    210.73     17.17 o
 -12   4   9     40.81     35.54      8.44 o
 -10   4   9     60.83     42.53      7.05 o
  -8   4   9    665.21    803.01     26.43 o
  -6   4   9    245.32    224.08     12.76 o
  -4   4   9     21.90     15.82      5.33 <
  -2   4   9    203.30    231.91     11.99 o
   0   4   9   1819.39   1836.65     32.80 o
   2   4   9   1054.57   1089.85     29.63 o
   4   4   9     13.82     13.68      4.25 o
   6   4   9    516.29    524.13     14.92 o
   8   4   9    288.90    277.96     11.59 o
  10   4   9      4.53      3.82      3.67 <
  12   4   9    565.28    589.27     14.82 o
  14   4   9     43.96     69.78      6.01 o
  16   4   9     74.36     85.07      6.55 o
  18   4   9    163.29    138.95     12.04 o
 -29   5   9      6.64     -1.81      5.28 <
 -27   5   9    234.03    185.05     15.44 o
 -25   5   9     86.56     89.20      8.85 o
 -23   5   9     42.87     44.15      6.72 o
 -21   5   9      0.51     11.01      5.63 <
 -19   5   9    418.15    399.24     16.00 o
 -17   5   9      2.10     -2.47      6.72 <
 -15   5   9    977.94    990.86     35.14 o
 -13   5   9   2057.85   2168.55     46.50 o
 -11   5   9    195.21    207.65     12.81 o
  -9   5   9   1234.25   1237.22     28.21 o
  -7   5   9     79.01     80.18      9.19 o
  -5   5   9    137.18    141.18      9.86 o
  -3   5   9   1086.26   1063.48     26.87 o
  -1   5   9    146.14    147.05     10.15 o
   1   5   9   1650.48   1712.81     36.88 o
   3   5   9    159.46    148.05     10.64 o
   5   5   9      7.87      7.39      4.58 <
   7   5   9    120.16     99.08      7.31 o
   9   5   9    269.30    300.29     14.87 o
  11   5   9    552.42    583.36     17.68 o
  13   5   9     81.99    114.45      8.66 o
  15   5   9     35.88     46.60      5.14 o
 -28   6   9    310.47    218.93     24.17 o
 -26   6   9    111.40     73.52      8.27 o
 -24   6   9      0.88     -0.41      7.02 <
 -22   6   9      0.34     -2.81      3.64 <
 -20   6   9    910.01    894.78     20.00 o
 -18   6   9    543.77    586.29     18.75 o
 -16   6   9      6.90     40.41      8.76 o
 -14   6   9    307.95    355.23     15.09 o
 -12   6   9    891.37    897.60     23.59 o
 -10   6   9    462.42    448.01     19.05 o
  -8   6   9   1376.59   1352.84     29.26 o
  -6   6   9    147.05    146.82     10.01 o
  -4   6   9    345.75    357.43     13.77 o
  -2   6   9    471.11    448.21     14.99 o
   0   6   9    624.79    601.94     18.20 o
   2   6   9    343.69    371.10     14.65 o
   4   6   9    109.49    118.53      9.37 o
   6   6   9    386.70    387.70     15.34 o
   8   6   9     17.49     16.66      4.09 o
  10   6   9     51.87     40.07      6.04 o
  12   6   9    147.67    154.16      9.93 o
  14   6   9   1255.01   1258.62     36.89 o
 -25   7   9     73.26     74.08      9.93 o
 -23   7   9     42.09      1.91     12.03 <
 -21   7   9    220.78    202.70     14.90 o
 -19   7   9      5.42      7.12      4.08 <
 -17   7   9    152.26    150.86      9.78 o
 -15   7   9    666.93    668.53     22.94 o
 -13   7   9    474.42    426.79     16.65 o
 -11   7   9      2.29     -1.00      4.57 <
  -9   7   9     19.71     20.10      6.12 o
  -7   7   9     64.12     58.43      7.73 o
  -5   7   9    283.52    290.84     14.46 o
  -3   7   9     22.77     26.29      5.63 o
  -1   7   9     89.43     82.33      8.75 o
   1   7   9     36.11     38.36      5.85 o
   3   7   9    270.89    308.82     11.98 o
   5   7   9    321.49    321.17     11.77 o
   7   7   9     29.88     27.07      4.08 o
   9   7   9    112.94    115.37      9.64 o
  11   7   9     58.35     52.61      8.27 o
 -20   8   9     15.22     11.16      5.67 <
 -18   8   9    318.19    282.50     14.02 o
 -16   8   9    190.59    170.74     10.98 o
 -14   8   9      3.52      5.21      4.94 <
 -12   8   9    495.69    502.97     19.61 o
 -10   8   9    307.01    316.15     16.00 o
  -8   8   9    836.95    899.67     27.11 o
  -6   8   9    368.13    348.38     14.94 o
  -4   8   9     81.02     81.47      7.58 o
  -2   8   9     39.24     40.60      6.29 o
   0   8   9    124.64    123.56      9.10 o
   2   8   9     55.73     44.47      5.82 o
   4   8   9      0.20     -1.20      3.28 <
   6   8   9     23.76     20.48      5.75 o
 -13   9   9      1.23      6.21      5.35 <
 -11   9   9    202.72    206.79     18.29 o
  -9   9   9    323.86    312.57     12.82 o
  -7   9   9     38.85     33.76      5.99 o
  -5   9   9      3.88     10.17      4.13 <
  -3   9   9     92.98     77.58      8.44 o
  -1   9   9     40.62     49.39      9.27 o
 -32   0  10      1.25     -6.16      8.32 <
 -30   0  10      0.28     -2.05      8.93 <
 -28   0  10    664.12    664.72     47.15 o
 -26   0  10    680.05    736.32     51.50 o
 -24   0  10    776.89    834.46     37.24 o
 -22   0  10   6762.83   7266.97    111.20 o
 -20   0  10     60.63     57.36     12.04 o
 -18   0  10    334.86    352.71     36.52 o
 -16   0  10    359.41    350.63     25.27 o
 -14   0  10   1097.99    976.17     47.92 o
 -12   0  10   2600.79   2586.24     75.50 o
 -10   0  10      2.30     -4.30      7.21 <
  -8   0  10     13.24     18.02      7.04 <
  -6   0  10   1848.44   1832.58     80.93 o
  -4   0  10   3021.87   3194.27     83.74 o
  -2   0  10   1894.85   1923.84     56.63 o
   0   0  10   5543.96   5692.07     93.67 o
   2   0  10   1367.12   1436.60     49.18 o
   4   0  10   6505.45   6755.36    103.66 o
   6   0  10  11983.10  13061.10    181.31 o
   8   0  10      6.60     14.14     10.23 <
  10   0  10      1.98      3.04      7.27 <
  12   0  10   1256.52   1299.61     48.90 o
  14   0  10   4057.52   4300.56     83.46 o
  16   0  10   1302.62   1510.80     68.06 o
  18   0  10    221.73    178.25     14.51 o
 -33   1  10     33.17     27.05      6.83 o
 -31   1  10     23.63     21.21      6.77 o
 -29   1  10    896.92    979.73     38.61 o
 -27   1  10     18.43     11.32      7.88 <
 -25   1  10   4656.52   5019.32     74.06 o
 -23   1  10   1287.22   1344.68     39.53 o
 -21   1  10    328.12    316.05     20.01 o
 -19   1  10   2753.27   2908.63     58.48 o
 -17   1  10    500.11    541.70     29.39 o
 -15   1  10      2.37      1.83      5.95 <
 -13   1  10      4.36     14.02      6.80 <
 -11   1  10   2245.98   2450.79     44.28 o
  -9   1  10   1946.27   1777.19     52.64 o
  -7   1  10    651.37    654.29     30.39 o
  -5   1  10      0.69    -39.45     12.03 <
  -3   1  10   1720.96   1825.44     44.16 o
  -1   1  10    235.35    249.69     13.11 o
   1   1  10   4654.71   4703.39     61.41 o
   3   1  10    850.30    913.93     26.82 o
   5   1  10    145.65    158.90     12.32 o
   7   1  10    889.59    928.56     27.46 o
   9   1  10    117.24    111.85     11.45 o
  11   1  10     10.26      4.40      5.16 <
  13   1  10    455.28    456.70     17.78 o
  15   1  10     17.92     19.71      5.43 o
  17   1  10    182.28    200.95     11.28 o
 -32   2  10     53.07     63.86     12.33 o
 -30   2  10     30.67     37.30      8.85 o
 -28   2  10     29.33     28.27      8.25 o
 -26   2  10   1658.85   1716.32     53.60 o
 -24   2  10    235.04    236.19     16.93 o
 -22   2  10    369.57    393.14     22.23 o
 -20   2  10    166.06    166.34     18.46 o
 -18   2  10   2885.78   3139.26     74.27 o
 -16   2  10     13.96     24.83      7.05 o
 -14   2  10   1409.67   1544.82     39.24 o
 -12   2  10    167.77    175.85     17.00 o
 -10   2  10    882.46    938.96     38.88 o
  -8   2  10    538.68    494.61     24.92 o
  -6   2  10    174.74    218.85     12.89 o
  -4   2  10     12.56     27.62      6.04 o
  -2   2  10    444.13    520.82     23.35 o
   0   2  10   1486.52   1576.54     39.28 o
   2   2  10     49.65     58.29      9.34 o
   4   2  10    621.05    634.18     24.57 o
   6   2  10    227.63    225.97     13.94 o
   8   2  10    233.15    233.81     14.14 o
  10   2  10      1.37      2.74      6.07 <
  12   2  10    238.72    251.04     12.04 o
  14   2  10      0.36     -1.13      3.38 <
  16   2  10      5.69     14.34      4.13 o
 -31   3  10    557.53    574.23     24.51 o
 -29   3  10     56.35     69.19     11.10 o
 -27   3  10    134.48    124.66     14.55 o
 -25   3  10    850.01    838.24     29.44 o
 -23   3  10    734.55    762.47     24.94 o
 -21   3  10    169.94    177.98     15.75 o
 -19   3  10   1310.80   1338.83     42.29 o
 -17   3  10      0.00      3.60      6.78 <
 -15   3  10      3.31     14.85      9.54 <
 -13   3  10    183.23    207.04     17.05 o
 -11   3  10     58.31     71.33     10.49 o
  -9   3  10    873.41    742.10     31.15 o
  -7   3  10     71.92     87.69     10.25 o
  -5   3  10    223.04    154.45     11.01 o
  -3   3  10    641.74    618.30     19.56 o
  -1   3  10    668.17    764.28     23.50 o
   1   3  10   2427.43   2498.12     42.19 o
   3   3  10    279.09    308.84     14.43 o
   5   3  10    452.02    465.53     16.02 o
   7   3  10      1.91     -0.44      3.62 <
   9   3  10    246.00    219.75      9.46 o
  11   3  10     81.84     92.34      6.97 o
  13   3  10     14.66     16.15      4.11 o
  15   3  10    224.14    280.48     11.38 o
 -30   4  10    755.54    816.10     44.80 o
 -28   4  10    437.69    568.27     27.71 o
 -24   4  10     22.26     25.14      6.06 o
 -22   4  10    589.24    586.04     21.77 o
 -20   4  10      7.61      4.97      5.53 <
 -18   4  10     37.25     -6.01     10.03 <
 -16   4  10    103.03     64.55     10.40 o
 -14   4  10    488.24    438.36     28.37 o
 -12   4  10    141.92    114.00     14.29 o
 -10   4  10     18.46     27.49      7.39 o
  -8   4  10      8.65      7.27      5.35 <
  -6   4  10   1237.15   1170.51     34.28 o
  -4   4  10     37.05     11.44      5.92 <
  -2   4  10     65.53     92.46      8.19 o
   0   4  10   1989.32   1889.53     37.91 o
   2   4  10    809.12    814.77     23.10 o
   4   4  10    927.27    928.67     24.45 o
   6   4  10    167.74    136.21      9.66 o
   8   4  10     77.48     60.78      5.70 o
  10   4  10      8.99      9.29      3.54 <
  12   4  10    188.41    167.68      8.59 o
  14   4  10    167.80    148.14      9.10 o
 -29   5  10    460.11    412.82     31.16 o
 -27   5  10     73.41     81.33     10.93 o
 -25   5  10    883.30    866.72     25.38 o
 -23   5  10    515.86    534.29     22.67 o
 -21   5  10    298.70    303.81     18.90 o
 -19   5  10      9.29     -9.02      7.92 <
 -17   5  10     16.54     14.65      6.99 <
 -15   5  10     76.15     71.57     11.91 o
 -13   5  10      0.99      5.31      6.56 <
 -11   5  10    138.11    130.88     12.57 o
  -9   5  10    385.01    365.55     16.87 o
  -7   5  10    275.86    256.26     14.46 o
  -5   5  10    363.76    434.44     20.25 o
  -3   5  10   1099.63   1084.65     24.05 o
  -1   5  10     80.71     83.01      7.97 o
   1   5  10   1047.79   1033.26     27.70 o
   3   5  10    520.75    483.45     17.19 o
   5   5  10   1354.21   1341.55     30.21 o
   7   5  10     50.90     45.00      6.36 o
   9   5  10      0.57      1.69      3.77 <
  11   5  10     50.74     52.52      5.77 o
  13   5  10    163.80    153.94     10.29 o
 -26   6  10    308.55    229.79     23.74 o
 -24   6  10    684.66    672.67     22.27 o
 -22   6  10      5.97      9.68      5.87 <
 -20   6  10    893.10    875.54     24.09 o
 -18   6  10     86.73     71.13      8.81 o
 -16   6  10    102.04    106.18     10.40 o
 -14   6  10   1067.79   1056.05     32.00 o
 -12   6  10     80.68     95.73     11.08 o
 -10   6  10    944.58    917.66     30.69 o
  -8   6  10    173.14    148.37     13.38 o
  -6   6  10   1119.30   1141.03     35.35 o
  -4   6  10    128.67    168.47     11.06 o
  -2   6  10     54.99     50.93      7.36 o
   0   6  10    220.36    245.61     13.28 o
   2   6  10    249.17    210.33     10.83 o
   4   6  10    147.48    135.04      9.37 o
   6   6  10    189.12    221.83     12.79 o
   8   6  10      9.18     10.57      3.82 <
  10   6  10     50.65     49.09      5.92 o
 -21   7  10    124.50     95.48      9.59 o
 -19   7  10    204.72    190.45     10.27 o
 -17   7  10    191.24    170.32     10.20 o
 -15   7  10    207.55    222.96     13.92 o
 -13   7  10    116.87    138.68     13.85 o
 -11   7  10   1513.45   1755.96     33.95 o
  -9   7  10     42.78     35.90      7.05 o
  -7   7  10     26.00     23.67      6.12 o
  -5   7  10    450.11    509.28     21.55 o
  -3   7  10    329.46    309.96     16.73 o
  -1   7  10    492.48    514.85     26.21 o
   1   7  10    297.02    283.83     15.34 o
   3   7  10     47.80     37.15      5.67 o
   5   7  10      0.06      4.52      4.08 <
   7   7  10     44.96     59.41      8.47 o
 -16   8  10     14.64     27.67      4.99 o
 -14   8  10      0.85     -2.00      3.96 <
 -12   8  10    338.07    386.02     18.98 o
 -10   8  10    521.67    587.01     19.00 o
  -8   8  10     27.10     43.91      5.99 o
  -6   8  10    137.59    119.51     11.27 o
  -4   8  10    205.52    206.11     14.26 o
  -2   8  10    146.57    166.96     10.32 o
   0   8  10     59.49     76.82      6.83 o
 -31   1  11     23.94     34.78      7.76 o
 -29   1  11    369.30    369.54     22.08 o
 -27   1  11    142.79    147.90     15.63 o
 -25   1  11    880.72    872.95     25.31 o
 -23   1  11    596.23    591.22     21.86 o
 -21   1  11    428.90    444.95     28.22 o
 -19   1  11    721.44    696.43     28.20 o
 -17   1  11    101.79    105.07     13.63 o
 -15   1  11    107.59    123.35     11.77 o
 -13   1  11    237.45    219.58     17.02 o
 -11   1  11   4529.17   4323.08     74.13 o
  -9   1  11    540.92    592.96     26.56 o
  -7   1  11    685.13    664.57     29.15 o
  -5   1  11     91.26    113.18     10.83 o
  -3   1  11   2033.62   2084.29     46.12 o
  -1   1  11   3439.97   3650.35     51.92 o
   1   1  11    800.12    773.52     24.91 o
   3   1  11    737.93    705.93     25.90 o
   5   1  11    144.30    133.52     12.13 o
   7   1  11    525.40    484.98     20.94 o
   9   1  11    230.15    226.90     14.53 o
  11   1  11    158.98    136.35     16.14 o
  13   1  11   1390.73   1519.64     36.16 o
  15   1  11    267.68    289.92     17.86 o
 -30   2  11      1.12      3.91      5.02 <
 -28   2  11    327.29    347.75     21.55 o
 -26   2  11   2408.24   2425.68     47.08 o
 -24   2  11     25.79     29.01      6.28 o
 -22   2  11    496.70    489.68     23.62 o
 -20   2  11    274.15    243.93     20.66 o
 -18   2  11    306.97    287.32     23.06 o
 -16   2  11   3494.83   3563.99     63.64 o
 -14   2  11    862.04    854.63     39.58 o
 -12   2  11    216.18    173.36     16.05 o
 -10   2  11    661.75    655.29     33.60 o
  -8   2  11    596.65    633.27     32.25 o
  -6   2  11    429.73    408.84     25.16 o
  -4   2  11    714.43    662.37     29.95 o
  -2   2  11    535.26    542.78     17.63 o
   0   2  11    148.70    138.73     12.04 o
   2   2  11     31.96     25.78      6.11 o
   4   2  11     11.51     10.69      5.65 <
   6   2  11     75.48     75.83      8.22 o
   8   2  11      1.22      2.69      4.89 <
  10   2  11     12.73     11.67      4.26 <
  12   2  11    198.15    256.34     11.57 o
  14   2  11    167.33    232.70     16.22 o
 -29   3  11    964.38   1084.82     34.47 o
 -27   3  11   1676.98   1779.04     46.46 o
 -25   3  11      0.61     -9.98      6.50 <
 -23   3  11     39.35     51.34     10.71 o
 -21   3  11    214.13    249.27     20.81 o
 -19   3  11     10.93     11.99      5.19 <
 -17   3  11    501.39    465.49     30.10 o
 -15   3  11     14.66     -4.41      9.03 <
 -13   3  11     11.87     17.61      9.49 <
 -11   3  11    138.29     80.17      9.47 o
  -9   3  11      4.82      8.03      7.07 <
  -7   3  11   1252.56   1150.53     39.02 o
  -5   3  11    402.88    363.04     17.53 o
  -3   3  11      3.72      9.24      6.68 <
  -1   3  11    737.52    663.29     21.69 o
   1   3  11    520.56    500.24     18.76 o
   3   3  11    755.82    788.14     21.35 o
   5   3  11     31.98     22.95      5.01 o
   7   3  11     41.83     48.53      6.16 o
   9   3  11    775.52    786.99     20.61 o
  11   3  11      4.84      4.74      3.08 <
  13   3  11    108.12    134.40     12.15 o
 -28   4  11    182.68    211.25     16.02 o
 -26   4  11    698.17    882.20     33.30 o
 -24   4  11    114.23    134.38     15.19 o
 -22   4  11     41.34     20.81     10.05 <
 -20   4  11    218.16    192.19     18.73 o
 -18   4  11      2.09      3.89      7.65 <
 -16   4  11     80.28     98.25     15.21 o
 -14   4  11     95.04    103.69     13.75 o
 -12   4  11    285.63    236.80     17.41 o
 -10   4  11    509.24    447.35     23.60 o
  -8   4  11      2.86     10.15      6.21 <
  -6   4  11      2.29     13.30      5.77 <
  -4   4  11     52.76     24.51      7.41 o
  -2   4  11   2233.19   2355.81     40.17 o
   0   4  11     27.05     27.59      5.99 o
   2   4  11     69.60     55.06      7.14 o
   4   4  11      6.76     11.08      4.18 <
   6   4  11     62.07     52.39      6.33 o
   8   4  11    412.19    442.77     15.41 o
  10   4  11      0.27      5.26      3.79 <
  12   4  11      4.15     13.08      7.26 <
 -25   5  11    300.91    305.25     19.15 o
 -23   5  11    135.35    284.63     20.77 o
 -21   5  11     86.98    176.79     15.29 o
 -19   5  11    355.25    351.63     19.52 o
 -17   5  11    205.58    233.99     14.41 o
 -15   5  11    192.61    207.21     15.66 o
 -13   5  11    146.43    182.17     16.83 o
 -11   5  11      9.65      6.85      6.58 <
  -9   5  11     13.96     13.09      5.62 <
  -7   5  11    802.06    731.20     22.22 o
  -5   5  11    753.47    779.03     25.45 o
  -3   5  11    941.70   1035.35     41.86 o
  -1   5  11   1038.04   1009.93     28.58 o
   1   5  11    195.18    234.85     12.37 o
   3   5  11    126.31    118.89      8.07 o
   5   5  11    463.72    498.54     14.92 o
   7   5  11     15.80     14.29      4.31 o
   9   5  11     71.77     53.12      6.58 o
 -22   6  11    120.61     87.88      8.07 o
 -20   6  11      2.82      0.10      5.73 <
 -18   6  11     32.56     27.67      5.40 o
 -16   6  11      2.25      0.73      3.87 <
 -14   6  11    858.05    876.16     32.11 o
 -12   6  11      2.49      7.93      6.11 <
 -10   6  11    569.48    567.34     27.71 o
  -8   6  11      2.32      2.10      6.02 <
  -6   6  11      0.67      0.91      5.53 <
  -4   6  11    490.38    519.53     26.90 o
  -2   6  11   1336.13   1315.03     34.27 o
   0   6  11    268.12    256.60     13.04 o
   2   6  11    182.18    205.42     16.04 o
   4   6  11    579.42    556.69     19.76 o
   6   6  11      0.31      3.33      3.08 <
 -17   7  11     12.90     18.24      4.79 o
 -15   7  11    277.89    206.00     11.61 o
 -13   7  11      2.21     -0.81      4.04 <
 -11   7  11    161.66    171.40     13.48 o
  -9   7  11    725.11    732.89     27.76 o
  -7   7  11    217.89    203.96     14.58 o
  -5   7  11    190.37    250.26     16.51 o
  -3   7  11      4.65     -1.20      3.57 <
  -1   7  11      3.34      4.28      4.20 <
   1   7  11     87.59     78.83      8.75 o
 -30   0  12     80.38     67.00     12.64 o
 -28   0  12    130.93    166.90     20.47 o
 -26   0  12    176.93    197.06     15.73 o
 -24   0  12    865.10    897.70     34.69 o
 -22   0  12    430.56    445.71     25.60 o
 -20   0  12     97.14     98.37     13.14 o
 -18   0  12      3.42      7.66      6.46 <
 -16   0  12    649.57    666.08     32.74 o
 -14   0  12    109.87     93.38     12.30 o
 -12   0  12     33.41     46.84     10.49 o
 -10   0  12    244.91    274.64     36.88 o
  -8   0  12    101.14     60.66     13.31 o
  -6   0  12     74.91     42.97      9.29 o
  -4   0  12    294.60    321.90     23.43 o
  -2   0  12    512.89    512.89     22.35 o
   0   0  12   2468.94   2557.92     63.78 o
   2   0  12   1336.25   1306.38     45.96 o
   4   0  12    493.80    469.08     41.87 o
   6   0  12      3.78     13.31     11.67 <
   8   0  12    566.74    603.82     43.51 o
  10   0  12    349.03    391.01     21.10 o
 -29   1  12    248.30    267.83     16.76 o
 -27   1  12    577.69    571.23     26.24 o
 -25   1  12     72.47     71.23      7.51 o
 -23   1  12    655.19    668.22     21.54 o
 -21   1  12   1011.10   1050.36     27.92 o
 -19   1  12      0.01     -1.67      5.31 <
 -17   1  12    267.98    260.88     17.00 o
 -15   1  12    584.68    590.83     26.92 o
 -13   1  12    291.37    246.96     21.13 o
 -11   1  12   1714.95   1651.54     53.87 o
  -9   1  12      5.80     17.96      6.02 <
  -7   1  12      3.25      6.34      6.12 <
  -5   1  12      4.54     -1.07      6.70 <
  -3   1  12      1.44      0.96      3.99 <
  -1   1  12    191.96    191.82     12.84 o
   1   1  12    376.02    365.23     17.53 o
   3   1  12    321.30    340.92     20.00 o
   5   1  12      4.60      5.55      5.94 <
   7   1  12      7.46     -0.46      7.66 <
   9   1  12      5.02     -0.20      5.73 <
  11   1  12      2.33      2.62      3.89 <
 -28   2  12    266.51    282.12     17.14 o
 -26   2  12      0.41     -6.65      5.82 <
 -24   2  12    707.77    701.06     21.15 o
 -22   2  12    287.89    315.79     15.12 o
 -20   2  12     26.56     31.01      7.34 o
 -18   2  12     35.00     25.49      8.91 <
 -16   2  12     21.28     32.68      9.68 o
 -14   2  12     24.10     22.90      7.78 <
 -12   2  12     83.00    120.68     13.33 o
 -10   2  12    107.79     71.56     10.52 o
  -8   2  12    451.93    402.82     21.91 o
  -6   2  12     60.36     44.67      6.97 o
  -4   2  12      0.29     -2.59      3.57 <
  -2   2  12     85.14     73.87      7.58 o
   0   2  12     78.02     72.79      7.43 o
   2   2  12    165.09    159.54     10.44 o
   4   2  12     16.25     16.32      4.55 o
   6   2  12     35.38     35.29      6.07 o
   8   2  12     11.20     12.65      3.98 o
  10   2  12      2.42      1.64      4.11 <
 -27   3  12    526.41    558.78     24.77 o
 -25   3  12     16.79      6.33      6.88 <
 -23   3  12    703.15    711.97     31.72 o
 -21   3  12     59.33    -14.02     15.44 <
 -19   3  12    100.73     80.05     18.12 o
 -17   3  12     17.07      7.22      7.93 <
 -15   3  12     90.60    101.07     15.00 o
 -13   3  12    147.50    161.67     12.62 o
 -11   3  12    418.57    324.99     17.32 o
  -9   3  12      8.60     13.77      6.95 <
  -7   3  12     23.44     19.44      8.46 <
  -5   3  12     57.25     69.41      9.71 o
  -3   3  12    328.20    360.61     17.02 o
  -1   3  12    405.23    390.58     17.71 o
   1   3  12      4.32      3.72      4.30 <
   3   3  12      1.12      1.45      4.45 <
   5   3  12     71.71     70.13      7.51 o
   7   3  12     12.20     18.57      5.21 o
   9   3  12      8.00      1.76      4.33 <
 -26   4  12     85.33    147.49     12.99 o
 -24   4  12      8.67     26.17      8.37 o
 -22   4  12    138.07    132.25     14.40 o
 -20   4  12    164.79    120.70     14.87 o
 -18   4  12      9.45      7.02     10.15 <
 -16   4  12    237.96    205.64     18.71 o
 -14   4  12      0.99     -2.44      7.85 <
 -12   4  12     59.73     29.67      6.48 o
 -10   4  12     33.77     19.25      6.63 <
  -8   4  12      9.83      3.06      7.49 <
  -6   4  12     35.90     24.41      9.15 <
  -4   4  12     83.00     74.94     12.89 o
  -2   4  12    608.55    550.78     20.32 o
   0   4  12     80.66     70.78      7.88 o
   2   4  12    128.35     99.03      8.80 o
   4   4  12     11.46     11.65      4.26 <
   6   4  12     42.11     34.09      5.79 o
 -23   5  12    286.70    310.94     17.85 o
 -21   5  12     99.50    132.30     13.40 o
 -19   5  12      8.71     27.96      8.36 o
 -17   5  12    119.66    113.90     10.30 o
 -15   5  12     79.75     61.59      9.32 o
 -13   5  12     76.96     63.01      7.98 o
 -11   5  12    317.99    281.65     16.26 o
  -9   5  12     59.03     78.46     12.62 o
  -7   5  12     62.14     65.04     11.37 o
  -5   5  12     53.19     31.55      6.95 o
  -3   5  12     25.66     28.16      6.58 o
  -1   5  12    326.14    288.98     13.65 o
   1   5  12      5.20      9.44      4.13 <
   3   5  12    351.06    318.45     14.79 o
   5   5  12     17.01     12.79      3.96 o
 -18   6  12      4.52     65.43     10.69 o
 -16   6  12     10.32     13.23      4.91 <
 -14   6  12    510.52    510.32     23.96 o
 -12   6  12    372.07    379.81     21.15 o
 -10   6  12    141.33    240.82     17.41 o
  -8   6  12     31.82     76.95     11.18 o
  -6   6  12     52.14     66.21      9.08 o
  -4   6  12     21.78     22.40      5.87 o
  -2   6  12    473.36    456.55     16.92 o
   0   6  12    188.95    191.12     10.61 o
 -25   1  13      0.04      6.80      3.74 <
 -23   1  13    104.50    103.78      7.88 o
 -21   1  13     64.66     71.06      8.31 o
 -19   1  13      1.72     -1.44      4.57 <
 -17   1  13     22.61     18.79      6.06 o
 -15   1  13   1945.40   1932.85     42.40 o
 -13   1  13    928.50    908.16     30.74 o
 -11   1  13     14.74     16.27      6.36 <
  -9   1  13     19.32     16.15      6.09 <
  -7   1  13     33.97     25.15      6.24 o
  -5   1  13    167.43    171.68     11.35 o
  -3   1  13    142.07    113.05     14.38 o
  -1   1  13    245.14    200.51     18.17 o
   1   1  13    343.02    420.70     25.07 o
   3   1  13    184.47    149.17     11.40 o
   5   1  13     16.22     14.94      4.97 o
 -26   2  13      3.90      8.93      5.51 <
 -24   2  13    134.32    147.97     12.69 o
 -22   2  13    213.20    209.53     16.38 o
 -20   2  13     51.53     64.96      8.46 o
 -18   2  13      2.13     -9.17      6.09 <
 -16   2  13    268.52    251.32     19.23 o
 -14   2  13    140.79    154.09     15.50 o
 -12   2  13    143.01    164.73     13.41 o
 -10   2  13      3.93     14.62      6.87 <
  -8   2  13      0.83      3.77      6.75 <
  -6   2  13     45.93     56.75     10.62 o
  -4   2  13      7.65     21.08     11.67 <
  -2   2  13    795.45    702.66     48.20 o
   0   2  13    296.66    292.46     30.20 o
   2   2  13    319.99    313.58     15.58 o
   4   2  13     37.86     54.98      6.99 o
   6   2  13      6.98      5.80      6.09 <
 -23   3  13     60.11     64.82      8.78 o
 -21   3  13      0.05      1.35      4.41 <
 -19   3  13    230.04    148.53     14.18 o
 -17   3  13      9.23      6.83      7.98 <
 -15   3  13     48.91     31.77     11.55 <
 -13   3  13    221.43    117.82     17.15 o
 -11   3  13     19.73     18.24      7.95 <
  -9   3  13    287.46    240.59     19.42 o
  -7   3  13     94.87     55.77      9.07 o
  -5   3  13    178.37    180.46     16.21 o
  -3   3  13    346.79    318.91     20.99 o
  -1   3  13    257.35    237.72     17.76 o
   1   3  13    210.93    204.01     12.54 o
   3   3  13    140.72    160.94     10.40 o
 -22   4  13     20.80     22.55      6.80 o
 -20   4  13    875.59    944.41     25.55 o
 -18   4  13    313.77    355.23     16.63 o
 -16   4  13    788.96    843.61     33.16 o
 -14   4  13    200.90    148.53     14.62 o
 -12   4  13    402.15    329.49     21.11 o
 -10   4  13     12.09    -11.64      9.52 <
  -8   4  13    142.36    128.29      8.19 o
  -6   4  13    184.48    171.14     12.10 o
  -4   4  13      3.29     -2.32      3.92 <
  -2   4  13     78.71     80.49      8.07 o
   0   4  13     68.39     55.70      6.55 o
 -17   5  13     10.70     58.54      9.62 o
 -15   5  13    404.55    456.68     22.40 o
 -13   5  13    377.38    461.92     22.74 o
 -11   5  13     15.71     21.82      6.01 o
  -9   5  13     32.17     29.64      6.07 o
  -7   5  13     27.44     20.23      4.48 o
  -5   5  13    346.62    328.69     16.82 o
 -22   0  14     97.73    115.79     14.75 o
 -20   0  14      3.73      6.22      6.66 <
 -18   0  14    759.32    891.64     44.65 o
 -16   0  14     52.53     43.68     11.40 o
 -14   0  14   1606.18   1861.90     65.43 o
 -12   0  14     62.50     79.49     13.94 o
 -10   0  14     97.24     71.35     13.43 o
  -8   0  14      6.12     20.33      7.83 <
  -4   0  14    248.11    214.08     23.40 o
  -2   0  14    442.14    409.65     30.98 o
 -21   1  14     31.74     24.80      5.13 o
 -19   1  14     76.83     96.42     10.54 o
 -17   1  14     60.54     59.26      9.00 o
 -15   1  14    950.34   1065.98     34.89 o
 -13   1  14     11.88      6.87      5.68 <
 -11   1  14    216.51    261.02     14.51 o
  -9   1  14     53.36     68.83      7.68 o
  -7   1  14      9.29     16.95      9.98 <
  -5   1  14    660.24    661.72     41.49 o
  -3   1  14    200.07    227.02     24.58 o
  -1   1  14    427.61    450.00     32.57 o
 -20   2  14    116.09     95.36     11.11 o
 -18   2  14     80.23     70.32      8.68 o
 -16   2  14    150.10     88.32     12.91 o
 -14   2  14    112.82     68.70     10.23 o
 -12   2  14      3.80     -8.93      7.46 <
 -10   2  14     60.36     34.85      7.49 o
  -8   2  14    130.35    149.91     13.47 o
  -6   2  14     66.53     62.23     15.04 o
  -4   2  14    140.71    123.47     18.03 o
  -2   2  14      1.65     10.72      8.66 <
 -17   3  14    173.26    175.24     13.40 o
 -15   3  14     72.15     29.70      9.54 o
 -13   3  14      0.11     -5.68      6.51 <
 -11   3  14     10.20    -16.95      7.49 <
  -9   3  14    185.00    208.77     19.84 o
  -7   3  14      0.05     -2.11      7.46 <
  -5   3  14      7.20     -4.13      6.61 <
  -3   3  14    119.51    147.04     18.29 o
